# Supplementary material for: 4-[(9-Ethyl-9H-carbazol-3-yl)imino­meth­yl]phenol
Source: Acta Crystallogr Sect E Struct Rep Online. 2010 Nov 17;66(Pt 12):o3194. doi: 10.1107/S1600536810046167 (PMC3011571; doi:10.1107/S1600536810046167)
Supplement: Supplementary file 1 [file e-66-o3194-sup1.cif]

##############################################################################
###                                                                        ###
###        Electronic paper (Acta Crystallographica Section E)             ###
###                                                                        ###
##############################################################################
#                                                                            #
# This CIF contains the data in a paper accepted for publication in Acta     #
# Crystallographica Section E. It conforms to the requirements of Notes      #
# for Authors for Section E, and has been peer reviewed under the auspices   #
# of the IUCr Commission on Journals.                                        #
#                                                                            #
# Full details of the Crystallographic Information File format               #
# are given in the paper "The Crystallographic Information File (CIF):       #
# a New Standard Archive File for Crystallography" by S. R. Hall, F. H.      #
# Allen and I. D. Brown [Acta Cryst. (1991), A47, 655-685].                  #
#                                                                            #
# The current version of the core CIF dictionary is obtainable from          #
# ftp://ftp.iucr.org/pub/cif_core.dic. The current version number is 2.4.    #
#                                                                            #
# Software is freely available for graphical display of the structure(s) in  #
# this CIF.  For information consult the CIF home page http://www.iucr.org/  #
# cif/home.html                                                              #
#                                                                            #
# This file may be used for bona fide research purposes within the           #
# scientific community so long as proper attribution is given to the journal # 
# article from which it was obtained.                                        #
#                                                                            #
##############################################################################
                                             
data_global
_audit_creation_method     SHELXL-97
_journal_date_recd_electronic     2010-10-14
_journal_date_accepted     2010-11-09
_journal_name_full     'Acta Crystallographica, Section E'
_journal_year     2010
_journal_volume     66
_journal_issue     12
_journal_page_first     o3194
_journal_page_last     o3194
_journal_paper_category     QO
_journal_coeditor_code     VM2053
_publ_contact_author_name     'Songzhu Lin'
_publ_contact_author_address
;
Northeast China Electric Power University Personnel,
Jilin 132012
People's Republic of China
;
_publ_contact_author_email     songzhulin@hotmail.com
_publ_contact_author_fax     ?
_publ_contact_author_phone     '086-0432-64806371'
_publ_section_title
;
4-[(9-Ethyl-9<i>H</i>-carbazol-3-yl)iminomethyl]phenol
;
loop_
    _publ_author_name
    _publ_author_footnote
    _publ_author_address
    'Songzhu Lin' ?
;
Northeast China Electric Power University Personnel,
Jilin 132012,
People's Republic of China
;
    'Ruokun Jia' ?
;
Northeast China Electric Power University Personnel,
Jilin 132012,
People's Republic of China
;
    'Xiaoli Gao' ?
;
Northeast China Electric Power University Personnel,
Jilin 132012,
People's Republic of China
;
    'Haihui Yu' ?
;
Northeast China Electric Power University Personnel,
Jilin 132012,
People's Republic of China
;
    'Yanlin Yuan' ?
;
Northeast China Electric Power University Personnel,
Jilin 132012,
People's Republic of China
;
data_I
_audit_creation_method     SHELXL-97
_chemical_name_systematic
;
4-[(9-Ethyl-9H-carbazol-3-yl)iminomethyl]phenol
;
_chemical_name_common     ?
_chemical_formula_moiety     'C21 H18 N2 O'
_chemical_formula_sum     'C21 H18 N2 O'
_chemical_formula_iupac     'C21 H18 N2 O'
_chemical_formula_weight     314.37
_chemical_melting_point     ?
_symmetry_cell_setting     orthorhombic
_symmetry_space_group_name_H-M     'P b c a'
_symmetry_space_group_name_Hall     '-P 2ac 2ab'
loop_
    _symmetry_equiv_pos_as_xyz
    'x, y, z'
    '-x+1/2, -y, z+1/2'
    '-x, y+1/2, -z+1/2'
    'x+1/2, -y+1/2, -z'
    '-x, -y, -z'
    'x-1/2, y, -z-1/2'
    'x, -y-1/2, z-1/2'
    '-x-1/2, y-1/2, z'
_cell_length_a     13.386(6)
_cell_length_b     9.247(4)
_cell_length_c     26.443(10)
_cell_angle_alpha     90.00
_cell_angle_beta     90.00
_cell_angle_gamma     90.00
_cell_volume     3273(2)
_cell_formula_units_Z     8
_cell_measurement_reflns_used     25
_cell_measurement_theta_min     4
_cell_measurement_theta_max     14
_cell_measurement_temperature     295(2)
_exptl_crystal_description     block
_exptl_crystal_colour     brown
_exptl_crystal_size_max     0.25
_exptl_crystal_size_mid     0.20
_exptl_crystal_size_min     0.15
_exptl_crystal_density_diffrn     1.276
_exptl_crystal_density_meas     ?
_exptl_crystal_density_method     'not measured'
_exptl_crystal_F_000     1328
_exptl_absorpt_coefficient_mu     0.079
_exptl_absorpt_correction_type     none
_exptl_absorpt_process_details     ?
_exptl_absorpt_correction_T_min     ?
_exptl_absorpt_correction_T_max     ?
_exptl_special_details
;
;
_diffrn_ambient_temperature     295(2)
_diffrn_radiation_type     MoK\a
_diffrn_radiation_wavelength     0.71073
_diffrn_radiation_source     'fine-focus sealed tube'
_diffrn_radiation_monochromator     graphite
_diffrn_measurement_device_type     'Enraf--Nonius CAD-4'
_diffrn_measurement_method     \w
_diffrn_detector_area_resol_mean     ?
_diffrn_reflns_number     21605
_diffrn_reflns_av_R_equivalents     0.0810
_diffrn_reflns_av_sigmaI/netI     0.0503
_diffrn_reflns_theta_min     1.54
_diffrn_reflns_theta_max     25.00
_diffrn_reflns_theta_full     25.00
_diffrn_measured_fraction_theta_max     1.000
_diffrn_measured_fraction_theta_full     1.000
_diffrn_reflns_limit_h_min     -15
_diffrn_reflns_limit_h_max     15
_diffrn_reflns_limit_k_min     -10
_diffrn_reflns_limit_k_max     10
_diffrn_reflns_limit_l_min     -31
_diffrn_reflns_limit_l_max     28
_diffrn_standards_number     3
_diffrn_standards_interval_count     100
_diffrn_standards_interval_time     ?
_diffrn_standards_decay_%     0
_refine_special_details
;
Refinement of <i>F</i>^2^ against ALL reflections. The weighted <i>R</i>-factor
<i>wR</i> and goodness of fit <i>S</i> are based on <i>F</i>^2^, conventional
<i>R</i>-factors <i>R</i> are based on <i>F</i>, with <i>F</i> set to zero for
negative <i>F</i>^2^. The threshold expression of <i>F</i>^2^ >
\s(<i>F</i>^2^) is used only for calculating <i>R</i>-factors(gt) <i>etc</i>.
and is not relevant to the choice of reflections for refinement.
<i>R</i>-factors based on <i>F</i>^2^ are statistically about twice as large
as those based on <i>F</i>, and <i>R</i>- factors based on ALL data will be
even larger.
;
_reflns_number_total     2878
_reflns_number_gt     1615
_reflns_threshold_expression     I>2sigma(I)
_refine_ls_structure_factor_coef     Fsqd
_refine_ls_matrix_type     full
_refine_ls_R_factor_all     0.1084
_refine_ls_R_factor_gt     0.0497
_refine_ls_wR_factor_gt     0.1122
_refine_ls_wR_factor_ref     0.1398
_refine_ls_goodness_of_fit_ref     1.019
_refine_ls_restrained_S_all     1.019
_refine_ls_number_reflns     2878
_refine_ls_number_parameters     218
_refine_ls_number_restraints     0
_refine_ls_hydrogen_treatment     constr
_refine_ls_weighting_scheme     calc
_refine_ls_weighting_details
         'calc w=1/[\s^2^(Fo^2^)+(0.0568P)^2^+0.6129P] where P=(Fo^2^+2Fc^2^)/3'
_atom_sites_solution_hydrogens     geom
_atom_sites_solution_primary     direct
_atom_sites_solution_secondary     difmap
_refine_ls_shift/su_max     0.000
_refine_ls_shift/su_mean     0.000
_refine_diff_density_max     0.177
_refine_diff_density_min     -0.176
_refine_ls_extinction_method     'SHELXL97 (Sheldrick, 2008)'
_refine_ls_extinction_coef     0.0037(8)
_refine_ls_extinction_expression
                                  'Fc^*^=kFc[1+0.001xFc^2^\l^3^/sin(2\q)]^-1/4^'
loop_
    _atom_type_symbol
    _atom_type_description
    _atom_type_scat_dispersion_real
    _atom_type_scat_dispersion_imag
    _atom_type_scat_source
    'C' 'C' 0.0033 0.0016
                         'International Tables Vol C Tables 4.2.6.8 and 6.1.1.4'
    'H' 'H' 0.0000 0.0000
                         'International Tables Vol C Tables 4.2.6.8 and 6.1.1.4'
    'N' 'N' 0.0061 0.0033
                         'International Tables Vol C Tables 4.2.6.8 and 6.1.1.4'
    'O' 'O' 0.0106 0.0060
                         'International Tables Vol C Tables 4.2.6.8 and 6.1.1.4'
_computing_data_collection     'CAD-4 Software (Enraf--Nonius, 1989)'
_computing_cell_refinement     'CAD-4 Software (Enraf--Nonius, 1989)'
_computing_data_reduction     'NRCVAX (Gabe <i>et al.</i>, 1989)'
_computing_structure_solution     'SHELXS97 (Sheldrick, 2008)'
_computing_structure_refinement     'SHELXL97 (Sheldrick, 2008)'
_computing_molecular_graphics     'SHELXTL (Sheldrick, 2008)'
_computing_publication_material     'WinGX (Farrugia, 1999)'
loop_
    _atom_site_type_symbol
    _atom_site_label
    _atom_site_fract_x
    _atom_site_fract_y
    _atom_site_fract_z
    _atom_site_U_iso_or_equiv
    _atom_site_adp_type
    _atom_site_calc_flag
    _atom_site_refinement_flags
    _atom_site_occupancy
    _atom_site_disorder_assembly
    _atom_site_disorder_group
    O O1 0.61757(15) 0.7932(2) 0.83217(7) 0.0802(7) Uani d . 1 . .
    H H1 0.5624 0.8316 0.8314 0.096 Uiso calc R 1 . .
    N N1 0.64140(15) 0.0252(2) 0.47293(8) 0.0538(6) Uani d . 1 . .
    N N2 0.58786(17) 0.3455(2) 0.64785(8) 0.0580(6) Uani d . 1 . .
    C C1 0.7978(2) -0.0332(4) 0.42951(13) 0.0866(10) Uani d . 1 . .
    H H1A 0.8397 -0.1123 0.4193 0.130 Uiso calc R 1 . .
    H H1B 0.8343 0.0292 0.4519 0.130 Uiso calc R 1 . .
    H H1C 0.7772 0.0202 0.4002 0.130 Uiso calc R 1 . .
    C C2 0.7074(2) -0.0908(3) 0.45633(11) 0.0639(8) Uani d . 1 . .
    H H2B 0.6711 -0.1547 0.4338 0.077 Uiso calc R 1 . .
    H H2C 0.7285 -0.1468 0.4855 0.077 Uiso calc R 1 . .
    C C3 0.57518(18) 0.0966(3) 0.44114(10) 0.0509(7) Uani d . 1 . .
    C C4 0.5568(2) 0.0753(3) 0.39037(11) 0.0635(8) Uani d . 1 . .
    H H4A 0.5892 0.0024 0.3725 0.076 Uiso calc R 1 . .
    C C5 0.4897(2) 0.1644(3) 0.36707(12) 0.0710(9) Uani d . 1 . .
    H H5A 0.4767 0.1523 0.3328 0.085 Uiso calc R 1 . .
    C C6 0.4407(2) 0.2721(3) 0.39335(12) 0.0692(8) Uani d . 1 . .
    H H6A 0.3953 0.3310 0.3765 0.083 Uiso calc R 1 . .
    C C7 0.45795(19) 0.2937(3) 0.44390(11) 0.0605(7) Uani d . 1 . .
    H H7A 0.4241 0.3658 0.4614 0.073 Uiso calc R 1 . .
    C C8 0.52679(18) 0.2060(3) 0.46856(10) 0.0473(6) Uani d . 1 . .
    C C9 0.56752(17) 0.2025(3) 0.51875(9) 0.0462(6) Uani d . 1 . .
    C C10 0.55122(17) 0.2834(3) 0.56227(10) 0.0509(7) Uani d . 1 . .
    H H10A 0.5030 0.3558 0.5624 0.061 Uiso calc R 1 . .
    C C11 0.60673(19) 0.2563(3) 0.60528(10) 0.0518(7) Uani d . 1 . .
    C C12 0.6761(2) 0.1429(3) 0.60559(10) 0.0576(7) Uani d . 1 . .
    H H12A 0.7122 0.1242 0.6349 0.069 Uiso calc R 1 . .
    C C13 0.69205(19) 0.0585(3) 0.56350(11) 0.0579(7) Uani d . 1 . .
    H H13A 0.7376 -0.0174 0.5642 0.069 Uiso calc R 1 . .
    C C14 0.63826(18) 0.0899(3) 0.51982(10) 0.0492(7) Uani d . 1 . .
    C C15 0.6605(2) 0.3883(3) 0.67601(11) 0.0613(8) Uani d . 1 . .
    H H15A 0.7244 0.3539 0.6692 0.074 Uiso calc R 1 . .
    C C16 0.6471(2) 0.4883(3) 0.71814(10) 0.0593(7) Uani d . 1 . .
    C C17 0.7279(2) 0.5339(3) 0.74665(11) 0.0716(9) Uani d . 1 . .
    H H17A 0.7907 0.4947 0.7404 0.086 Uiso calc R 1 . .
    C C18 0.7171(2) 0.6370(4) 0.78447(11) 0.0741(9) Uani d . 1 . .
    H H18A 0.7724 0.6675 0.8029 0.089 Uiso calc R 1 . .
    C C19 0.6242(2) 0.6938(3) 0.79452(10) 0.0624(8) Uani d . 1 . .
    C C20 0.5425(2) 0.6490(3) 0.76697(11) 0.0685(8) Uani d . 1 . .
    H H20A 0.4795 0.6866 0.7739 0.082 Uiso calc R 1 . .
    C C21 0.5548(2) 0.5481(3) 0.72916(11) 0.0684(8) Uani d . 1 . .
    H H21A 0.4994 0.5192 0.7105 0.082 Uiso calc R 1 . .
loop_
    _atom_site_aniso_label
    _atom_site_aniso_U_11
    _atom_site_aniso_U_22
    _atom_site_aniso_U_33
    _atom_site_aniso_U_12
    _atom_site_aniso_U_13
    _atom_site_aniso_U_23
    O1 0.0871(15) 0.0854(15) 0.0680(13) -0.0061(12) 0.0009(11) -0.0171(12)
    N1 0.0561(13) 0.0473(13) 0.0581(15) 0.0069(11) 0.0047(11) -0.0006(11)
    N2 0.0668(15) 0.0555(14) 0.0516(14) 0.0026(12) 0.0064(12) 0.0043(12)
    C1 0.0619(19) 0.094(2) 0.104(3) 0.0178(18) 0.0165(18) 0.007(2)
    C2 0.0691(18) 0.0502(17) 0.072(2) 0.0120(15) 0.0020(15) -0.0050(15)
    C3 0.0504(15) 0.0465(15) 0.0558(18) -0.0040(13) 0.0049(14) 0.0011(14)
    C4 0.0670(18) 0.0630(19) 0.061(2) 0.0038(16) 0.0000(15) -0.0093(16)
    C5 0.074(2) 0.080(2) 0.0587(19) 0.0030(18) -0.0070(16) -0.0039(17)
    C6 0.0697(19) 0.073(2) 0.065(2) 0.0118(16) -0.0099(16) 0.0089(17)
    C7 0.0571(17) 0.0580(18) 0.066(2) 0.0058(14) 0.0018(15) 0.0063(16)
    C8 0.0452(14) 0.0447(15) 0.0521(17) -0.0003(12) 0.0060(12) 0.0034(13)
    C9 0.0459(14) 0.0403(14) 0.0524(17) 0.0001(12) 0.0066(12) 0.0055(13)
    C10 0.0479(15) 0.0446(15) 0.0601(17) 0.0040(12) 0.0078(14) 0.0049(14)
    C11 0.0564(16) 0.0490(16) 0.0499(17) 0.0001(13) 0.0109(14) 0.0028(14)
    C12 0.0619(17) 0.0568(17) 0.0540(18) 0.0030(15) -0.0014(14) 0.0062(15)
    C13 0.0585(17) 0.0518(16) 0.0633(19) 0.0102(13) -0.0003(15) 0.0057(15)
    C14 0.0484(15) 0.0434(15) 0.0557(18) -0.0011(13) 0.0075(13) 0.0001(14)
    C15 0.0726(19) 0.0539(17) 0.0573(18) 0.0054(16) 0.0096(16) 0.0085(15)
    C16 0.0678(19) 0.0598(18) 0.0502(18) 0.0014(15) 0.0049(15) 0.0060(14)
    C17 0.063(2) 0.081(2) 0.071(2) 0.0010(17) 0.0020(16) 0.0031(19)
    C18 0.072(2) 0.087(2) 0.063(2) -0.0078(18) -0.0039(16) -0.0078(18)
    C19 0.075(2) 0.0636(18) 0.0484(17) -0.0049(17) 0.0060(16) 0.0014(15)
    C20 0.069(2) 0.075(2) 0.0622(19) 0.0049(16) 0.0005(16) -0.0105(17)
    C21 0.068(2) 0.078(2) 0.0593(19) 0.0006(17) 0.0005(15) -0.0099(17)
_geom_special_details
;
All e.s.d.'s (except the e.s.d. in the dihedral angle between two l.s. planes)
are estimated using the full covariance matrix. The cell e.s.d.'s are taken
into account individually in the estimation of e.s.d.'s in distances, angles
and torsion angles; correlations between e.s.d.'s in cell parameters are only
used when they are defined by crystal symmetry. An approximate (isotropic)
treatment of cell e.s.d.'s is used for estimating e.s.d.'s involving l.s.
planes.
;
loop_
    _geom_bond_atom_site_label_1
    _geom_bond_atom_site_label_2
    _geom_bond_site_symmetry_2
    _geom_bond_distance
    _geom_bond_publ_flag
    O1 C19 . 1.358(3) ?
    O1 H1 . 0.8200 ?
    N1 C14 . 1.377(3) ?
    N1 C3 . 1.389(3) ?
    N1 C2 . 1.457(3) ?
    N2 C15 . 1.288(3) ?
    N2 C11 . 1.418(3) ?
    C1 C2 . 1.500(4) ?
    C1 H1A . 0.9600 ?
    C1 H1B . 0.9600 ?
    C1 H1C . 0.9600 ?
    C2 H2B . 0.9700 ?
    C2 H2C . 0.9700 ?
    C3 C4 . 1.379(3) ?
    C3 C8 . 1.403(3) ?
    C4 C5 . 1.366(4) ?
    C4 H4A . 0.9300 ?
    C5 C6 . 1.380(4) ?
    C5 H5A . 0.9300 ?
    C6 C7 . 1.371(4) ?
    C6 H6A . 0.9300 ?
    C7 C8 . 1.390(3) ?
    C7 H7A . 0.9300 ?
    C8 C9 . 1.435(3) ?
    C9 C10 . 1.390(3) ?
    C9 C14 . 1.407(3) ?
    C10 C11 . 1.382(3) ?
    C10 H10A . 0.9300 ?
    C11 C12 . 1.401(3) ?
    C12 C13 . 1.376(3) ?
    C12 H12A . 0.9300 ?
    C13 C14 . 1.392(3) ?
    C13 H13A . 0.9300 ?
    C15 C16 . 1.459(4) ?
    C15 H15A . 0.9300 ?
    C16 C17 . 1.384(4) ?
    C16 C21 . 1.385(4) ?
    C17 C18 . 1.389(4) ?
    C17 H17A . 0.9300 ?
    C18 C19 . 1.376(4) ?
    C18 H18A . 0.9300 ?
    C19 C20 . 1.378(4) ?
    C20 C21 . 1.377(4) ?
    C20 H20A . 0.9300 ?
    C21 H21A . 0.9300 ?
loop_
    _geom_angle_atom_site_label_1
    _geom_angle_atom_site_label_2
    _geom_angle_atom_site_label_3
    _geom_angle_site_symmetry_1
    _geom_angle_site_symmetry_3
    _geom_angle
    _geom_angle_publ_flag
    C19 O1 H1 . . 109.5 ?
    C14 N1 C3 . . 108.6(2) ?
    C14 N1 C2 . . 127.6(2) ?
    C3 N1 C2 . . 123.7(2) ?
    C15 N2 C11 . . 120.2(2) ?
    C2 C1 H1A . . 109.5 ?
    C2 C1 H1B . . 109.5 ?
    H1A C1 H1B . . 109.5 ?
    C2 C1 H1C . . 109.5 ?
    H1A C1 H1C . . 109.5 ?
    H1B C1 H1C . . 109.5 ?
    N1 C2 C1 . . 111.7(2) ?
    N1 C2 H2B . . 109.3 ?
    C1 C2 H2B . . 109.3 ?
    N1 C2 H2C . . 109.3 ?
    C1 C2 H2C . . 109.3 ?
    H2B C2 H2C . . 107.9 ?
    C4 C3 N1 . . 129.4(2) ?
    C4 C3 C8 . . 121.6(3) ?
    N1 C3 C8 . . 109.0(2) ?
    C5 C4 C3 . . 118.0(3) ?
    C5 C4 H4A . . 121.0 ?
    C3 C4 H4A . . 121.0 ?
    C4 C5 C6 . . 121.4(3) ?
    C4 C5 H5A . . 119.3 ?
    C6 C5 H5A . . 119.3 ?
    C7 C6 C5 . . 121.1(3) ?
    C7 C6 H6A . . 119.5 ?
    C5 C6 H6A . . 119.5 ?
    C6 C7 C8 . . 118.9(3) ?
    C6 C7 H7A . . 120.5 ?
    C8 C7 H7A . . 120.5 ?
    C7 C8 C3 . . 119.0(3) ?
    C7 C8 C9 . . 134.3(2) ?
    C3 C8 C9 . . 106.6(2) ?
    C10 C9 C14 . . 119.2(2) ?
    C10 C9 C8 . . 133.9(2) ?
    C14 C9 C8 . . 106.9(2) ?
    C11 C10 C9 . . 120.0(2) ?
    C11 C10 H10A . . 120.0 ?
    C9 C10 H10A . . 120.0 ?
    C10 C11 C12 . . 119.8(2) ?
    C10 C11 N2 . . 116.9(2) ?
    C12 C11 N2 . . 123.3(2) ?
    C13 C12 C11 . . 121.5(2) ?
    C13 C12 H12A . . 119.2 ?
    C11 C12 H12A . . 119.2 ?
    C12 C13 C14 . . 118.2(2) ?
    C12 C13 H13A . . 120.9 ?
    C14 C13 H13A . . 120.9 ?
    N1 C14 C13 . . 129.8(2) ?
    N1 C14 C9 . . 108.9(2) ?
    C13 C14 C9 . . 121.3(2) ?
    N2 C15 C16 . . 122.9(3) ?
    N2 C15 H15A . . 118.5 ?
    C16 C15 H15A . . 118.5 ?
    C17 C16 C21 . . 117.5(3) ?
    C17 C16 C15 . . 120.8(3) ?
    C21 C16 C15 . . 121.6(3) ?
    C16 C17 C18 . . 121.3(3) ?
    C16 C17 H17A . . 119.4 ?
    C18 C17 H17A . . 119.4 ?
    C19 C18 C17 . . 119.7(3) ?
    C19 C18 H18A . . 120.2 ?
    C17 C18 H18A . . 120.2 ?
    O1 C19 C18 . . 117.3(3) ?
    O1 C19 C20 . . 122.6(3) ?
    C18 C19 C20 . . 120.0(3) ?
    C21 C20 C19 . . 119.5(3) ?
    C21 C20 H20A . . 120.2 ?
    C19 C20 H20A . . 120.2 ?
    C20 C21 C16 . . 122.0(3) ?
    C20 C21 H21A . . 119.0 ?
    C16 C21 H21A . . 119.0 ?
loop_
    _geom_hbond_atom_site_label_D
    _geom_hbond_atom_site_label_H
    _geom_hbond_atom_site_label_A
    _geom_hbond_site_symmetry_A
    _geom_hbond_distance_DH
    _geom_hbond_distance_HA
    _geom_hbond_distance_DA
    _geom_hbond_angle_DHA
    _geom_hbond_publ_flag
    O1 H1 N2 3_656 0.82 2.09 2.842(3) 153 y
    C1 H1A Cg2 8_755 0.96 2.77 3.698(2) 162 y
