# Supplementary material for: 4-[(9-Ethyl-9H-carbazol-3-yl)imino­meth­yl]phenol
Source: Acta Crystallogr Sect E Struct Rep Online. 2010 Nov 17;66(Pt 12):o3194. doi: 10.1107/S1600536810046167 (PMC3011571; doi:10.1107/S1600536810046167)
Supplement: Supplementary file 2 [file e-66-o3194-Isup2.hkl]

# 
# h,k,l, Fc-squared, Fo-squared, sigma(Fo-squared) and status flag 
# 
data_I
_shelx_title ' B in Pbca' 
_shelx_refln_list_code          4 
_shelx_F_calc_maximum      232.41 
_exptl_crystal_F_000      1328.00 
_reflns_d_resolution_high  0.8409 
 
loop_ 
 _symmetry_equiv_pos_as_xyz 
 'x, y, z' 
 '-x+1/2, -y, z+1/2' 
 '-x, y+1/2, -z+1/2' 
 'x+1/2, -y+1/2, -z' 
 '-x, -y, -z' 
 'x-1/2, y, -z-1/2' 
 'x, -y-1/2, z-1/2' 
 '-x-1/2, y-1/2, z' 
 
_cell_length_a    13.3859 
_cell_length_b     9.2473 
_cell_length_c    26.4427 
_cell_angle_alpha  90.000 
_cell_angle_beta   90.000 
_cell_angle_gamma  90.000 
 
_shelx_F_squared_multiplier     1.000 
 
loop_ 
 _refln_index_h 
 _refln_index_k 
 _refln_index_l 
 _refln_F_squared_calc 
 _refln_F_squared_meas 
 _refln_F_squared_sigma 
 _refln_observed_status 
   2   0   0    11464.92    10997.75    144.58 o 
   4   0   0     2284.65     1966.22     40.58 o 
   6   0   0      546.86      523.95     24.56 o 
   8   0   0     2286.09     2351.19     58.21 o 
  10   0   0      756.57      722.52     36.81 o 
  12   0   0      894.71      888.78    118.76 o 
  14   0   0      168.14      143.49     45.48 o 
   2   1   0     3873.50     4187.31     43.98 o 
   4   1   0       39.04       93.58      9.11 o 
   6   1   0        5.78       -0.41      6.57 o 
   8   1   0       14.19       38.81      9.63 o 
  10   1   0     1608.53     1478.90     40.90 o 
  12   1   0        0.94       11.04     13.90 o 
  14   1   0       76.47      113.27     25.01 o 
   0   2   0     1969.26     2233.03     47.62 o 
   2   2   0    54012.71    59684.54    527.38 o 
   4   2   0       57.53       37.08      7.96 o 
   6   2   0     2587.16     2627.88     39.39 o 
   8   2   0       22.25        4.72      8.55 o 
  10   2   0       26.25       41.62     18.59 o 
  12   2   0       25.90       38.79     16.65 o 
  14   2   0      358.88      380.78     41.17 o 
   2   3   0    12625.39    12837.39    125.09 o 
   4   3   0      873.35      957.09     25.22 o 
   6   3   0     2301.30     2354.97     57.78 o 
   8   3   0      571.17      693.22     28.25 o 
  10   3   0      345.18      390.02     54.67 o 
  12   3   0       80.08       59.41     28.66 o 
  14   3   0       31.88       34.89     19.03 o 
   0   4   0       98.85       75.85     11.53 o 
   2   4   0      656.72      772.74     20.81 o 
   4   4   0      663.27      702.62     23.70 o 
   6   4   0      181.44      218.28     17.20 o 
   8   4   0      286.33      317.66     29.74 o 
  10   4   0      186.19      206.77     33.31 o 
  12   4   0      236.51      284.28     27.00 o 
  14   4   0       16.33       23.25     19.30 o 
   2   5   0      746.24      789.70     30.11 o 
   4   5   0       48.31       63.36      8.81 o 
   6   5   0        6.94        5.78     11.36 o 
   8   5   0      147.43      165.15     22.53 o 
  10   5   0      298.54      312.55     26.11 o 
  12   5   0       29.54       39.48     18.69 o 
  14   5   0       52.73       67.56     22.90 o 
   0   6   0       75.74       60.56     20.62 o 
   2   6   0        6.64        6.96     11.31 o 
   4   6   0       58.10       53.87     13.23 o 
   6   6   0      318.97      290.42     39.03 o 
   8   6   0      272.87      291.92     31.82 o 
  10   6   0        1.31       12.84     15.81 o 
  12   6   0       30.11       16.29     18.50 o 
   2   7   0      174.35      181.63     18.43 o 
   4   7   0      324.18      382.48     24.04 o 
   6   7   0      142.08      115.29     21.25 o 
   8   7   0        4.72       18.59     15.09 o 
  10   7   0       31.43       35.81     19.08 o 
  12   7   0        2.06       20.97     21.98 o 
   0   8   0       86.18       98.79     48.04 o 
   2   8   0      290.10      298.07     25.91 o 
   4   8   0      193.54      171.27     20.73 o 
   6   8   0       36.01       49.95     19.46 o 
   8   8   0       44.18       47.33     20.89 o 
  10   8   0        1.13        8.99     19.97 o 
   2   9   0       76.81       57.84     17.34 o 
   4   9   0      420.81      472.74     34.58 o 
   6   9   0      359.10      398.90     57.57 o 
   8   9   0        3.70       -1.15     24.31 o 
   0  10   0      164.57      160.28     54.52 o 
   2  10   0       78.46       94.77     51.12 o 
   4  10   0       24.20       38.86     31.54 o 
   6  10   0        0.24       31.55     33.22 o 
   1   1   1    11095.43    11188.05     84.53 o 
   2   1   1    19316.93    19905.36    128.24 o 
   3   1   1     3315.95     3335.88     27.53 o 
   4   1   1     3376.78     3529.34     32.37 o 
   5   1   1      195.32      156.00      7.23 o 
   6   1   1      669.37      607.60     12.87 o 
   7   1   1       48.03       47.36      6.37 o 
   8   1   1       30.41       27.50      6.60 o 
   9   1   1       46.48       64.87      8.34 o 
  10   1   1       34.24       39.98      9.21 o 
  11   1   1       63.76       73.06     12.17 o 
  12   1   1      655.12      663.19     22.84 o 
  13   1   1       32.74       10.51     13.66 o 
  14   1   1        9.75        3.97     14.09 o 
  15   1   1       94.02       86.36     18.57 o 
   0   2   1     1367.70     1143.69     19.62 o 
   1   2   1     1221.90     1151.45     13.35 o 
   2   2   1     6264.01     6384.00     53.27 o 
   3   2   1     9847.61     9549.48     74.32 o 
   4   2   1     2982.11     2718.45     27.71 o 
   5   2   1       13.44       14.00      6.58 o 
   6   2   1        3.32       -2.92      5.47 o 
   7   2   1      444.59      484.69     12.48 o 
   8   2   1      239.01      297.29     11.16 o 
   9   2   1       56.39       48.75      9.52 o 
  10   2   1       20.30       34.54      9.78 o 
  11   2   1      213.78      229.60     15.82 o 
  12   2   1      408.20      466.22     26.00 o 
  13   2   1       20.44       26.83     12.32 o 
  14   2   1        6.48        9.83     12.72 o 
  15   2   1        8.19       18.54     16.43 o 
   1   3   1      184.61      175.58      9.30 o 
   2   3   1      225.26      265.35     10.06 o 
   3   3   1      146.30      120.75      6.82 o 
   4   3   1      477.96      524.36     11.28 o 
   5   3   1     3274.85     3126.34     38.83 o 
   6   3   1      632.86      611.31     13.86 o 
   7   3   1       28.37       49.10      8.78 o 
   8   3   1      166.18      170.74     12.84 o 
   9   3   1       23.57       25.75      9.64 o 
  10   3   1        5.13       -6.41      9.09 o 
  11   3   1      139.67      132.48     14.02 o 
  12   3   1       25.65       19.25     11.41 o 
  13   3   1        5.92        4.65     11.47 o 
  14   3   1       16.48       10.04     13.11 o 
  15   3   1        6.97       17.20     15.11 o 
   0   4   1      559.60      518.31     26.24 o 
   1   4   1      190.37      190.43      8.05 o 
   2   4   1        1.84       -4.58      4.78 o 
   3   4   1      376.14      412.87     10.43 o 
   4   4   1      312.81      358.23     12.62 o 
   5   4   1      805.94      908.22     19.86 o 
   6   4   1      140.39      145.17     10.75 o 
   7   4   1      152.93      154.70     11.94 o 
   8   4   1       50.26       49.42     10.89 o 
   9   4   1        0.54       -7.11      8.91 o 
  10   4   1      249.91      277.72     17.06 o 
  11   4   1      117.79      116.77     14.01 o 
  12   4   1        1.01        1.81     11.36 o 
  13   4   1       20.37        1.59     12.34 o 
  14   4   1        0.33        4.12     13.24 o 
   1   5   1     1157.80     1104.40     19.29 o 
   2   5   1       19.61       20.47      6.52 o 
   3   5   1      313.85      369.87     13.55 o 
   4   5   1       32.79       13.13      5.59 o 
   5   5   1        1.18       -3.95      7.21 o 
   6   5   1       29.59       44.15      9.40 o 
   7   5   1      892.78      927.45     23.67 o 
   8   5   1       99.21       96.39     12.13 o 
   9   5   1       29.37       11.74     10.31 o 
  10   5   1       59.16       50.39     12.18 o 
  11   5   1       57.93       30.33     11.68 o 
  12   5   1       11.95        0.23     11.77 o 
  13   5   1       40.72       36.81     14.17 o 
  14   5   1        4.57       -9.20     13.36 o 
   0   6   1      112.74      114.78     12.40 o 
   1   6   1      537.84      542.98     16.79 o 
   2   6   1        8.04        5.97      5.47 o 
   3   6   1      629.97      631.64     22.62 o 
   4   6   1       29.51       13.51      7.54 o 
   5   6   1      104.19      101.28     11.80 o 
   6   6   1       52.60       34.64      9.71 o 
   7   6   1      213.58      190.18     14.26 o 
   8   6   1       47.31       64.71     15.29 o 
   9   6   1       86.05       76.26     13.36 o 
  10   6   1        2.87       -1.07     10.90 o 
  11   6   1        2.20       -1.93     11.88 o 
  12   6   1        8.53        5.06     12.58 o 
  13   6   1        0.14       -3.44     14.17 o 
   1   7   1       48.75       37.16      8.40 o 
   2   7   1       60.71       44.59     14.65 o 
   3   7   1       24.21       12.15      9.37 o 
   4   7   1      134.76      147.85     14.08 o 
   5   7   1        0.00        4.02      8.81 o 
   6   7   1      159.16      141.34     14.58 o 
   7   7   1       72.36       47.94     11.80 o 
   8   7   1       42.20       29.40     11.81 o 
   9   7   1       17.49       26.60     12.19 o 
  10   7   1       14.79       25.14     12.95 o 
  11   7   1       27.72       17.15     14.05 o 
  12   7   1        0.91       19.17     15.35 o 
   0   8   1      186.01      214.24     18.29 o 
   1   8   1        4.23       -5.03      8.57 o 
   2   8   1       22.42       25.37      9.96 o 
   3   8   1      568.90      558.87     27.45 o 
   4   8   1       26.40       37.22     13.58 o 
   5   8   1      384.18      364.01     24.74 o 
   6   8   1        1.22       -2.57     10.52 o 
   7   8   1        1.24        7.78     11.46 o 
   8   8   1       50.36       59.03     15.28 o 
   9   8   1        0.24      -19.45     12.99 o 
  10   8   1       10.35        4.26     14.66 o 
   1   9   1       18.21       36.44     13.70 o 
   2   9   1       34.40       16.85     10.69 o 
   3   9   1        0.19        6.83     10.95 o 
   4   9   1       53.81       41.71     14.01 o 
   5   9   1       42.04       45.00     14.16 o 
   6   9   1        2.42       -1.84     13.18 o 
   7   9   1        0.94      -13.25     14.31 o 
   8   9   1       32.76       26.05     17.85 o 
   9   9   1       32.43       43.72     22.14 o 
   0  10   1        0.34        2.61     37.69 o 
   1  10   1        0.03       -1.08     24.76 o 
   2  10   1        7.72       29.30     24.97 o 
   3  10   1        0.73       14.72     22.23 o 
   4  10   1       66.99       43.80     23.21 o 
   5  10   1        1.65       42.97     22.34 o 
   6  10   1       21.58       47.31     23.55 o 
   0   0   2     8481.34     8000.67    150.96 o 
   1   0   2     1807.16     1790.94     21.88 o 
   2   0   2     2885.25     3197.07     38.42 o 
   3   0   2     5676.19     6158.32     63.63 o 
   4   0   2       90.45      122.83      9.07 o 
   5   0   2      188.76      250.32     11.94 o 
   6   0   2      330.92      299.86     13.92 o 
   7   0   2     1470.14     1351.35     28.13 o 
   8   0   2     2205.17     2079.76     48.75 o 
   9   0   2       42.68       49.83     11.03 o 
  10   0   2        5.32        6.24     11.17 o 
  11   0   2      250.54      256.15     20.16 o 
  12   0   2       22.99       23.20     18.30 o 
  13   0   2      204.77      246.12     29.07 o 
  14   0   2       43.87       91.21     23.72 o 
  15   0   2       32.73        6.83     21.54 o 
   1   1   2     2225.19     2125.39     18.84 o 
   2   1   2    23209.84    23654.08    157.53 o 
   3   1   2    31207.69    32067.86    203.90 o 
   4   1   2     4614.92     4111.32     34.44 o 
   5   1   2     2903.07     2604.48     26.36 o 
   6   1   2      235.46      253.87      9.29 o 
   7   1   2        1.59       16.36      6.10 o 
   8   1   2       44.81       48.01      7.85 o 
   9   1   2      424.36      503.41     15.84 o 
  10   1   2      240.30      208.39     12.98 o 
  11   1   2       77.89       71.45     11.58 o 
  12   1   2       40.47       17.58     10.32 o 
  13   1   2       47.02       66.03     14.16 o 
  14   1   2       42.55       35.66     16.44 o 
  15   1   2       17.53        6.45     15.22 o 
   0   2   2      885.43      798.11     16.39 o 
   1   2   2     1990.56     2026.83     18.61 o 
   2   2   2    10272.02    10723.04     73.25 o 
   3   2   2     5523.12     5676.73     48.20 o 
   4   2   2     6115.90     5738.41     50.56 o 
   5   2   2     5810.78     5812.47     49.20 o 
   6   2   2      736.34      726.37     13.75 o 
   7   2   2      365.55      345.12     10.87 o 
   8   2   2      768.17      864.27     17.17 o 
   9   2   2      333.63      308.47     15.10 o 
  10   2   2      679.65      704.12     26.83 o 
  11   2   2       51.20       97.95     13.59 o 
  12   2   2       15.10       24.58     11.25 o 
  13   2   2       40.03       36.24     12.08 o 
  14   2   2       24.89        9.94     13.32 o 
  15   2   2        8.05       -5.56     15.38 o 
   1   3   2     1357.38     1294.76     16.53 o 
   2   3   2      463.95      461.39     10.26 o 
   3   3   2      673.95      672.43     13.30 o 
   4   3   2       52.63       84.55      6.78 o 
   5   3   2     4853.08     4829.79     49.60 o 
   6   3   2      299.38      296.99     15.97 o 
   7   3   2       43.50       56.50      7.48 o 
   8   3   2        2.95       11.03      8.04 o 
   9   3   2      130.71      153.37     13.28 o 
  10   3   2        0.21      -12.79      8.53 o 
  11   3   2       14.03       16.80     10.58 o 
  12   3   2      155.85      182.30     16.15 o 
  13   3   2        2.31       -6.95     10.97 o 
  14   3   2        9.02        4.91     12.93 o 
  15   3   2        6.02       -5.89     13.52 o 
   0   4   2      814.33      822.55     19.60 o 
   1   4   2      283.71      305.51      9.84 o 
   2   4   2      956.84      987.15     15.25 o 
   3   4   2      468.70      480.78     12.77 o 
   4   4   2      321.11      313.29     14.36 o 
   5   4   2     2457.98     2303.66     28.29 o 
   6   4   2        1.89        5.20      7.50 o 
   7   4   2        3.86        0.30      7.96 o 
   8   4   2      141.98      145.57     12.48 o 
   9   4   2       11.07        0.63     10.08 o 
  10   4   2       34.27       40.91     11.49 o 
  11   4   2       14.45       16.22     10.63 o 
  12   4   2       36.82      -11.98     10.87 o 
  13   4   2      113.51       83.59     15.79 o 
  14   4   2       35.34       30.89     14.15 o 
   1   5   2      547.88      579.14     14.53 o 
   2   5   2     1342.51     1414.27     20.27 o 
   3   5   2      104.76       98.85      9.06 o 
   4   5   2        8.22       -1.95      5.73 o 
   5   5   2        0.67       -5.06      7.17 o 
   6   5   2        0.09       -6.42      7.98 o 
   7   5   2      501.31      515.27     18.75 o 
   8   5   2        6.24       11.38      9.64 o 
   9   5   2      364.65      346.88     18.18 o 
  10   5   2        1.91        0.33     10.64 o 
  11   5   2        7.71        7.03     11.35 o 
  12   5   2        9.30       -3.43     11.42 o 
  13   5   2       30.79       12.12     13.72 o 
  14   5   2        1.86       12.27     14.62 o 
   0   6   2     3196.65     3115.24     53.74 o 
   1   6   2        0.48       -7.98      5.32 o 
   2   6   2        3.07       -6.91      6.36 o 
   3   6   2       16.47        9.64      7.04 o 
   4   6   2       23.90        6.99      7.11 o 
   5   6   2      242.01      254.85     15.32 o 
   6   6   2       57.69       47.82     10.29 o 
   7   6   2       25.05       21.29     10.04 o 
   8   6   2        1.78        2.70      9.85 o 
   9   6   2       40.02       32.94     11.75 o 
  10   6   2        0.44        4.13     10.77 o 
  11   6   2       36.72       15.30     13.12 o 
  12   6   2       41.72       27.65     14.20 o 
  13   6   2        6.06      -20.93     13.95 o 
   1   7   2       19.59        4.99      6.62 o 
   2   7   2      348.06      386.88     17.57 o 
   3   7   2       42.87       25.15      9.71 o 
   4   7   2      125.40       71.27     14.22 o 
   5   7   2      246.27      269.95     16.73 o 
   6   7   2      166.09      160.66     14.98 o 
   7   7   2      143.83       93.87     13.32 o 
   8   7   2        0.79       -5.15     10.79 o 
   9   7   2       59.32       49.15     13.58 o 
  10   7   2        5.02       14.99     12.88 o 
  11   7   2        7.21        8.38     14.03 o 
  12   7   2        1.38      -13.14     14.50 o 
   0   8   2      254.54      305.50     23.91 o 
   1   8   2      141.59      163.08     13.58 o 
   2   8   2        0.30       17.01      9.86 o 
   3   8   2      158.45      182.03     14.35 o 
   4   8   2       94.50       94.96     12.59 o 
   5   8   2       46.20       43.91     15.58 o 
   6   8   2       24.35       32.38     12.64 o 
   7   8   2       34.18       29.56     13.30 o 
   8   8   2       63.15       55.18     15.34 o 
   9   8   2        7.67       -4.30     13.06 o 
  10   8   2       12.56        5.22     14.53 o 
   1   9   2       86.10       90.50     28.87 o 
   2   9   2       58.48       30.68     12.84 o 
   3   9   2       19.16       31.43     14.62 o 
   4   9   2      202.14      183.90     25.37 o 
   5   9   2        8.60       20.79     15.01 o 
   6   9   2       81.75      108.84     18.67 o 
   7   9   2        6.94       26.01     16.06 o 
   8   9   2        5.54       20.74     17.67 o 
   9   9   2       10.89       -2.95     17.49 o 
   0  10   2      317.30      335.20     47.36 o 
   1  10   2       84.79      109.91     26.71 o 
   2  10   2      208.40      244.54     36.62 o 
   3  10   2       51.70       63.79     21.27 o 
   4  10   2       72.45      101.52     20.80 o 
   5  10   2        0.56        4.32     18.55 o 
   6  10   2       73.23       80.72     22.93 o 
   1   1   3    10085.26    10019.59     72.58 o 
   2   1   3     4165.88     3794.96     30.47 o 
   3   1   3    12940.56    12691.39     85.86 o 
   4   1   3    13678.02    13466.31     92.60 o 
   5   1   3     1369.21     1267.53     17.81 o 
   6   1   3     1227.21     1104.52     17.55 o 
   7   1   3      460.89      501.58     15.14 o 
   8   1   3        7.96       10.36      6.28 o 
   9   1   3       45.86       24.82      7.55 o 
  10   1   3      142.47      123.30     11.75 o 
  11   1   3       97.74       72.64     11.71 o 
  12   1   3        1.86      -11.48      9.90 o 
  13   1   3      100.30       96.97     15.19 o 
  14   1   3        2.11       11.47     14.21 o 
  15   1   3       27.08       -5.47     15.02 o 
   0   2   3     5605.21     5324.66     55.37 o 
   1   2   3     6238.22     6424.40     46.19 o 
   2   2   3    16806.86    16282.56    131.37 o 
   3   2   3     5071.55     5168.27     42.29 o 
   4   2   3     1578.46     1507.17     17.64 o 
   5   2   3       32.41       13.71      4.69 o 
   6   2   3     2795.22     2795.41     29.27 o 
   7   2   3       17.07       28.18      5.92 o 
   8   2   3      123.98      118.20      9.77 o 
   9   2   3      205.48      211.01     12.29 o 
  10   2   3      188.43      184.01     13.87 o 
  11   2   3       47.54       45.40     11.20 o 
  12   2   3        0.42       19.67     11.01 o 
  13   2   3        1.75        7.22     11.44 o 
  14   2   3       20.18       17.95     13.50 o 
  15   2   3      106.28      110.89     25.22 o 
   1   3   3       56.30       73.98      6.46 o 
   2   3   3      818.95      810.22     13.00 o 
   3   3   3        0.55        0.37      4.06 o 
   4   3   3      470.14      493.70     15.88 o 
   5   3   3     2508.34     2226.74     28.17 o 
   6   3   3     1199.26     1074.58     18.85 o 
   7   3   3     1354.40     1341.40     27.88 o 
   8   3   3       42.50       56.11     10.65 o 
   9   3   3        0.25        7.03      8.88 o 
  10   3   3        0.97       -6.45      9.24 o 
  11   3   3      187.57      164.86     15.07 o 
  12   3   3        9.38       10.45     10.86 o 
  13   3   3        1.60        5.57     11.48 o 
  14   3   3        3.73       -3.66     11.89 o 
  15   3   3        4.11       -0.43     14.31 o 
   0   4   3      289.93      291.26     14.13 o 
   1   4   3       75.88       79.27      7.60 o 
   2   4   3      921.68      957.23     15.62 o 
   3   4   3      160.50      158.28      7.42 o 
   4   4   3       16.60        8.55      5.48 o 
   5   4   3     4935.65     4967.89     49.82 o 
   6   4   3     1118.22     1051.27     21.95 o 
   7   4   3      203.25      194.64     12.84 o 
   8   4   3      214.50      234.33     14.35 o 
   9   4   3       74.22       51.30     10.79 o 
  10   4   3      556.33      555.06     21.37 o 
  11   4   3       36.22       37.39     14.79 o 
  12   4   3       95.97       94.05     17.46 o 
  13   4   3        4.26       -4.61     12.04 o 
  14   4   3        2.14        6.78     13.41 o 
   1   5   3      337.40      370.94     11.85 o 
   2   5   3       11.06        3.70      4.98 o 
   3   5   3      225.94      263.61     11.07 o 
   4   5   3      219.03      222.05     10.64 o 
   5   5   3      344.72      343.18     15.51 o 
   6   5   3       80.09       68.63     10.09 o 
   7   5   3       17.24       -0.39      8.90 o 
   8   5   3      525.01      506.38     30.29 o 
   9   5   3        0.39      -13.33      9.16 o 
  10   5   3       92.87       87.82     16.10 o 
  11   5   3        2.57      -12.50     10.59 o 
  12   5   3       18.30       15.31     12.22 o 
  13   5   3        1.05       17.08     14.14 o 
  14   5   3        2.74      -17.22     14.10 o 
   0   6   3       99.32       85.24     12.24 o 
   1   6   3        7.32        3.66      6.01 o 
   2   6   3        0.36        9.04      5.92 o 
   3   6   3        2.51        3.97      6.85 o 
   4   6   3       58.42       61.97      9.70 o 
   5   6   3        1.99       -7.14      8.86 o 
   6   6   3       26.37        9.78      9.13 o 
   7   6   3      124.84      110.67     12.82 o 
   8   6   3      145.03      145.16     14.19 o 
   9   6   3       26.90       41.40     11.77 o 
  10   6   3       59.25       51.66     13.68 o 
  11   6   3        3.43       30.79     13.31 o 
  12   6   3        0.08      -14.02     12.96 o 
  13   6   3        0.41       -5.92     14.39 o 
   1   7   3      213.04      210.59     14.05 o 
   2   7   3      474.01      533.07     19.76 o 
   3   7   3        0.24       -2.62      8.81 o 
   4   7   3      322.00      365.81     22.24 o 
   5   7   3      143.07      162.31     13.72 o 
   6   7   3      855.40      804.92     31.75 o 
   7   7   3       15.42        3.27     10.88 o 
   8   7   3      195.26      205.59     16.99 o 
   9   7   3       10.87        6.25     12.03 o 
  10   7   3        5.39        4.66     12.77 o 
  11   7   3        0.59       -5.91     13.31 o 
  12   7   3        8.33      -11.95     15.59 o 
   0   8   3       55.43       64.52     15.45 o 
   1   8   3       22.53       12.56      9.38 o 
   2   8   3        5.13       -1.97      9.22 o 
   3   8   3        0.21        5.83     10.48 o 
   4   8   3       71.05      101.82     14.93 o 
   5   8   3        0.28        7.21     12.17 o 
   6   8   3        2.41        5.90     12.57 o 
   7   8   3       28.16       33.36     14.10 o 
   8   8   3       32.41       30.96     14.08 o 
   9   8   3        5.63       25.60     14.10 o 
  10   8   3       10.35       11.66     15.41 o 
   1   9   3      135.66      135.41     21.70 o 
   2   9   3      139.85       61.78     22.05 o 
   3   9   3       27.59       37.63     14.72 o 
   4   9   3       87.26      105.06     18.00 o 
   5   9   3        4.31       14.73     14.37 o 
   6   9   3      314.94      353.37     25.71 o 
   7   9   3       69.57       66.23     18.01 o 
   8   9   3        1.12       -5.14     15.39 o 
   9   9   3        0.56        6.74     17.75 o 
   0  10   3        4.31       33.10     28.84 o 
   1  10   3       13.37        0.58     20.43 o 
   2  10   3       30.08       43.04     26.83 o 
   3  10   3        0.19        7.72     17.44 o 
   4  10   3        6.30       25.07     17.97 o 
   5  10   3        3.75        7.44     17.01 o 
   6  10   3        0.28       12.04     16.67 o 
   0   0   4     5362.50     4967.29     81.80 o 
   1   0   4       37.17       32.38      4.70 o 
   2   0   4     4164.70     4336.23     46.28 o 
   3   0   4     3629.69     3190.89     47.04 o 
   4   0   4     1772.58     1581.12     26.01 o 
   5   0   4      891.01      812.54     19.43 o 
   6   0   4      290.63      298.98     19.49 o 
   7   0   4      323.81      297.30     16.70 o 
   8   0   4      204.89      173.32     16.77 o 
   9   0   4       95.70       92.75     14.54 o 
  10   0   4     1699.44     1604.64     37.38 o 
  11   0   4      165.37      178.26     17.38 o 
  12   0   4      521.51      516.48     39.16 o 
  13   0   4       46.03       40.69     20.68 o 
  14   0   4      203.83      253.07     31.37 o 
  15   0   4      441.21      514.86     41.61 o 
   1   1   4    13011.25    12207.06     84.01 o 
   2   1   4     1501.68     1405.84     16.82 o 
   3   1   4       86.04       72.71      5.47 o 
   4   1   4     1969.69     1969.67     21.11 o 
   5   1   4     1719.19     1707.18     20.57 o 
   6   1   4       82.76       65.74      6.45 o 
   7   1   4       72.93       71.12      7.26 o 
   8   1   4      888.90      868.56     20.60 o 
   9   1   4       79.41       86.19      9.12 o 
  10   1   4       21.41       26.25      8.62 o 
  11   1   4      123.29      118.46     13.18 o 
  12   1   4       47.04       53.08     11.49 o 
  13   1   4        1.39        6.75     13.21 o 
  14   1   4        0.43      -19.77     13.18 o 
  15   1   4       22.45       18.07     15.66 o 
   0   2   4    20490.69    20895.70    190.77 o 
   1   2   4    21832.86    21891.43    141.10 o 
   2   2   4     1186.38     1151.37     13.94 o 
   3   2   4    14083.27    13728.47     93.69 o 
   4   2   4     3583.53     3480.48     32.74 o 
   5   2   4      157.14      173.51      7.61 o 
   6   2   4        1.24        1.86      5.35 o 
   7   2   4        2.13        8.01      5.46 o 
   8   2   4      784.02      804.96     19.10 o 
   9   2   4       68.03       69.41     10.15 o 
  10   2   4        4.92       -8.70      9.05 o 
  11   2   4       28.24       12.84     10.25 o 
  12   2   4        0.11      -15.09     10.06 o 
  13   2   4      448.54      442.08     21.74 o 
  14   2   4       23.31       29.10     13.80 o 
  15   2   4       31.60       65.83     17.62 o 
   1   3   4        3.64        9.80      4.38 o 
   2   3   4     1509.81     1403.51     16.93 o 
   3   3   4       58.95       59.54      5.23 o 
   4   3   4     1585.52     1706.68     22.23 o 
   5   3   4      887.39      964.88     17.31 o 
   6   3   4     7115.79     7177.88     63.22 o 
   7   3   4      317.89      310.73     12.46 o 
   8   3   4       20.18       10.74      8.54 o 
   9   3   4      227.32      231.94     14.81 o 
  10   3   4       95.36       93.08     12.33 o 
  11   3   4        8.83       12.57     10.17 o 
  12   3   4       73.40       43.58     14.36 o 
  13   3   4      221.94      266.06     18.94 o 
  14   3   4        3.65        4.10     12.79 o 
  15   3   4        0.38        6.72     14.76 o 
   0   4   4     1264.76     1385.47     28.21 o 
   1   4   4      113.47      143.38      7.21 o 
   2   4   4        6.67       11.73      4.79 o 
   3   4   4     2613.46     2600.94     30.38 o 
   4   4   4        0.00       -0.38      5.39 o 
   5   4   4      781.09      875.85     20.60 o 
   6   4   4      606.92      644.71     18.15 o 
   7   4   4       40.02       44.72      9.32 o 
   8   4   4        3.98       11.00      9.24 o 
   9   4   4      250.97      265.69     16.10 o 
  10   4   4       69.60       85.60     12.59 o 
  11   4   4       57.17       61.38     12.64 o 
  12   4   4      150.69      137.20     15.62 o 
  13   4   4        4.34       24.50     13.02 o 
  14   4   4        7.58        1.22     14.27 o 
   1   5   4      253.17      241.80      9.98 o 
   2   5   4      996.04     1016.02     18.34 o 
   3   5   4       12.55       23.43      5.52 o 
   4   5   4      140.19      135.57      9.18 o 
   5   5   4       12.21       16.67      8.17 o 
   6   5   4       45.46       48.10      9.41 o 
   7   5   4      345.84      356.08     18.33 o 
   8   5   4      138.29      136.82     14.08 o 
   9   5   4        6.26        4.67      9.96 o 
  10   5   4       63.99       66.22     12.82 o 
  11   5   4        0.17      -15.48     11.03 o 
  12   5   4        9.20       10.15     12.54 o 
  13   5   4       13.15       12.78     13.86 o 
  14   5   4        0.87      -19.69     14.36 o 
   0   6   4      203.92      203.58     19.00 o 
   1   6   4        1.42        3.42      5.97 o 
   2   6   4       33.11       34.60      7.12 o 
   3   6   4       45.37       38.19      9.30 o 
   4   6   4       34.20       66.70     11.39 o 
   5   6   4      265.67      292.05     15.32 o 
   6   6   4      103.69       70.32     10.75 o 
   7   6   4       12.41        6.12     10.02 o 
   8   6   4       11.06        9.95     11.96 o 
   9   6   4       56.91       57.50     12.89 o 
  10   6   4      120.14      118.08     15.90 o 
  11   6   4        9.09       -8.17     12.51 o 
  12   6   4       42.44       12.80     13.52 o 
  13   6   4        0.13       11.12     15.13 o 
   1   7   4       61.46       68.39      9.01 o 
   2   7   4       42.22       36.42      9.18 o 
   3   7   4      135.38      122.31     12.19 o 
   4   7   4       24.31       16.84      9.67 o 
   5   7   4        5.65        3.89      9.69 o 
   6   7   4       49.11       52.34     12.06 o 
   7   7   4      111.19       78.49     18.33 o 
   8   7   4       16.52       21.10     11.75 o 
   9   7   4      163.64      175.37     18.65 o 
  10   7   4        0.49      -10.79     13.05 o 
  11   7   4       59.18       68.87     16.96 o 
  12   7   4       19.79       35.75     16.38 o 
   0   8   4      169.67      227.94     26.01 o 
   1   8   4      177.87      230.94     22.86 o 
   2   8   4       24.05       25.29     12.56 o 
   3   8   4       47.33       51.38     13.25 o 
   4   8   4       32.00       30.94     13.60 o 
   5   8   4      200.20      214.07     30.42 o 
   6   8   4       26.40        6.79     13.54 o 
   7   8   4        6.22       -5.33     13.18 o 
   8   8   4       11.59        3.81     14.20 o 
   9   8   4        0.36      -15.99     14.10 o 
  10   8   4        0.94      -14.16     14.60 o 
   1   9   4       24.01       33.24     17.29 o 
   2   9   4      141.39      170.83     22.98 o 
   3   9   4      123.45       92.72     21.81 o 
   4   9   4       27.60       10.64     14.76 o 
   5   9   4       38.95       54.92     16.57 o 
   6   9   4       17.27       18.23     19.01 o 
   7   9   4       11.82       12.13     15.73 o 
   8   9   4       10.63       -1.67     15.77 o 
   0  10   4      382.32      315.05     57.36 o 
   1  10   4       34.90       15.24     22.36 o 
   2  10   4       20.60       -9.68     40.24 o 
   3  10   4       52.26       58.61     21.43 o 
   4  10   4       64.41       57.50     19.40 o 
   5  10   4       14.54        8.24     17.28 o 
   6  10   4        0.07        1.05     18.60 o 
   1   1   5      866.94      775.14     11.86 o 
   2   1   5     2030.28     1814.98     18.50 o 
   3   1   5      280.18      265.76      8.35 o 
   4   1   5     2298.36     2214.90     24.06 o 
   5   1   5        9.02        6.01      4.92 o 
   6   1   5      690.14      684.32     14.00 o 
   7   1   5       14.08        8.28      5.75 o 
   8   1   5      112.50      115.63      9.03 o 
   9   1   5      687.77      705.34     17.45 o 
  10   1   5      515.01      504.50     17.52 o 
  11   1   5      209.54      224.97     16.48 o 
  12   1   5      276.45      260.06     20.66 o 
  13   1   5        5.99        4.23     11.51 o 
  14   1   5       12.11        2.31     17.43 o 
  15   1   5       17.86       30.82     15.97 o 
   0   2   5    49317.82    53707.07    519.88 o 
   1   2   5     5477.05     5472.37     46.25 o 
   2   2   5      171.74      178.68      8.54 o 
   3   2   5     1240.35     1126.91     15.43 o 
   4   2   5      130.57      157.75      8.92 o 
   5   2   5       39.69       55.65      5.90 o 
   6   2   5        2.90        2.19      5.05 o 
   7   2   5      485.70      486.18     12.97 o 
   8   2   5       58.59       47.87      8.41 o 
   9   2   5      181.65      212.99     12.41 o 
  10   2   5       66.19       69.97     11.31 o 
  11   2   5       11.99       28.41     10.54 o 
  12   2   5      113.74      101.33     13.68 o 
  13   2   5        3.73       23.10     12.15 o 
  14   2   5        4.79        2.02     14.07 o 
  15   2   5       17.90       12.56     15.85 o 
   1   3   5     3520.97     3506.11     30.51 o 
   2   3   5       61.89       63.61      5.43 o 
   3   3   5     1722.41     1817.81     21.38 o 
   4   3   5      123.47      103.93      6.37 o 
   5   3   5      301.60      283.92     11.22 o 
   6   3   5     3112.45     3058.04     35.08 o 
   7   3   5      502.64      528.90     15.53 o 
   8   3   5      257.15      228.81     13.77 o 
   9   3   5       39.40       67.16     10.91 o 
  10   3   5      190.47      225.06     15.60 o 
  11   3   5      318.76      358.52     23.69 o 
  12   3   5      378.97      434.28     21.35 o 
  13   3   5        1.99       11.09     11.91 o 
  14   3   5       75.18      114.81     16.30 o 
  15   3   5        3.85       19.33     17.97 o 
   0   4   5       91.53      100.73      9.16 o 
   1   4   5      206.13      200.27      8.53 o 
   2   4   5     3391.95     3329.95     31.98 o 
   3   4   5      464.43      459.04     11.13 o 
   4   4   5     1823.75     1710.54     21.42 o 
   5   4   5      787.76      827.45     17.17 o 
   6   4   5      351.29      346.30     13.44 o 
   7   4   5       66.70       65.39     10.03 o 
   8   4   5      301.90      297.87     15.59 o 
   9   4   5      128.57      121.54     13.06 o 
  10   4   5        0.11        7.42      9.83 o 
  11   4   5       12.92       13.03     10.82 o 
  12   4   5      143.07      151.99     16.65 o 
  13   4   5       30.84       18.71     13.46 o 
  14   4   5        3.84       -2.30     13.52 o 
   1   5   5     2050.21     2077.12     26.32 o 
   2   5   5     1510.30     1555.12     21.47 o 
   3   5   5      228.70      252.46     10.21 o 
   4   5   5       46.85       37.72      7.82 o 
   5   5   5       31.84       27.21      8.21 o 
   6   5   5      178.29      202.28     14.61 o 
   7   5   5      401.50      406.58     17.57 o 
   8   5   5     1487.18     1353.39     28.90 o 
   9   5   5      415.33      420.29     19.48 o 
  10   5   5      548.88      491.39     22.98 o 
  11   5   5        0.65        0.92     11.65 o 
  12   5   5        3.85        1.19     12.61 o 
  13   5   5        5.75       -1.70     13.79 o 
   0   6   5       39.43       60.44     15.82 o 
   1   6   5      917.01      948.14     19.04 o 
   2   6   5       69.83       76.24      8.11 o 
   3   6   5       37.24       37.92      8.54 o 
   4   6   5       13.33       15.65      8.37 o 
   5   6   5       71.21       77.14     10.51 o 
   6   6   5      293.01      280.77     16.74 o 
   7   6   5      121.23       88.92     12.28 o 
   8   6   5       78.75       98.06     17.28 o 
   9   6   5        5.30        6.03     11.41 o 
  10   6   5       71.11       52.23     13.13 o 
  11   6   5        6.22       -9.38     12.36 o 
  12   6   5        0.31       -2.20     12.87 o 
  13   6   5        0.00      -22.35     14.90 o 
   1   7   5      345.77      358.85     13.81 o 
   2   7   5       79.37       70.97     11.81 o 
   3   7   5       23.86       19.58     10.78 o 
   4   7   5      549.28      562.10     34.26 o 
   5   7   5        2.76        5.01     10.83 o 
   6   7   5       51.12       65.70     13.64 o 
   7   7   5       73.14       87.48     14.62 o 
   8   7   5       10.43       32.30     12.10 o 
   9   7   5       39.09       46.39     13.98 o 
  10   7   5        4.42      -14.17     13.85 o 
  11   7   5        1.35        1.94     14.09 o 
  12   7   5       13.32       24.59     16.49 o 
   0   8   5       96.58      107.80     29.51 o 
   1   8   5       16.43       15.22     11.52 o 
   2   8   5      390.87      354.24     21.24 o 
   3   8   5        3.35        2.43     12.51 o 
   4   8   5      366.50      403.63     36.53 o 
   5   8   5       18.89       35.52     13.71 o 
   6   8   5      175.63      173.61     30.28 o 
   7   8   5        0.00        7.85     14.09 o 
   8   8   5       95.58       83.11     17.74 o 
   9   8   5        9.40       21.34     15.94 o 
  10   8   5       11.71       -0.06     16.33 o 
   1   9   5      137.86      106.54     31.38 o 
   2   9   5      124.56       93.30     21.21 o 
   3   9   5       68.23       86.96     18.42 o 
   4   9   5       26.91       26.46     16.05 o 
   5   9   5        0.67        3.08     17.07 o 
   6   9   5       46.93       30.37     16.08 o 
   7   9   5       45.95       59.88     19.31 o 
   8   9   5        7.04       23.17     17.14 o 
   0  10   5       97.15      145.78     39.35 o 
   1  10   5        0.09       -4.77     21.40 o 
   2  10   5       11.62        6.14     35.27 o 
   3  10   5        9.98       12.19     18.78 o 
   4  10   5        0.00       -5.96     17.52 o 
   5  10   5       11.96       13.30     17.35 o 
   6  10   5       10.01       24.19     18.55 o 
   0   0   6    12919.85    12170.22    161.04 o 
   1   0   6    12664.78    12628.69    118.66 o 
   2   0   6      402.29      408.56     13.13 o 
   3   0   6       71.69       80.50     14.25 o 
   4   0   6    14049.85    13288.03    131.01 o 
   5   0   6      164.54      205.89     11.87 o 
   6   0   6      488.40      525.09     30.31 o 
   7   0   6      824.40      856.60     23.64 o 
   8   0   6     4839.19     4968.38     74.81 o 
   9   0   6      125.21      136.57     18.18 o 
  10   0   6       17.50       26.79     12.31 o 
  11   0   6     1055.32     1105.74     43.11 o 
  12   0   6      196.25      177.16     21.48 o 
  13   0   6      164.10      152.98     26.05 o 
  14   0   6       53.48       33.46     22.32 o 
  15   0   6      102.26      108.98     32.18 o 
   1   1   6     2360.73     2037.07     22.13 o 
   2   1   6       16.37        4.95      4.03 o 
   3   1   6       86.11       95.82      5.63 o 
   4   1   6      845.56      914.44     15.72 o 
   5   1   6      622.14      544.44     12.09 o 
   6   1   6     1640.22     1648.49     21.96 o 
   7   1   6       37.14       35.12      6.71 o 
   8   1   6      275.61      277.47     11.52 o 
   9   1   6        1.68       -5.19      7.05 o 
  10   1   6       23.04       19.51      8.79 o 
  11   1   6      285.82      260.29     16.13 o 
  12   1   6      213.44      201.30     15.84 o 
  13   1   6       18.91       30.37     13.04 o 
  14   1   6       23.09       21.67     15.07 o 
  15   1   6      172.92      132.47     19.93 o 
   0   2   6     8619.28     8058.24     89.92 o 
   1   2   6     3226.38     2909.17     26.53 o 
   2   2   6     2343.56     2153.95     21.91 o 
   3   2   6     1840.16     1653.64     20.34 o 
   4   2   6      504.05      583.82     11.66 o 
   5   2   6       21.02       19.97      6.11 o 
   6   2   6      377.57      377.37     11.14 o 
   7   2   6       38.32       42.11      6.82 o 
   8   2   6       21.36       23.69      7.76 o 
   9   2   6       78.76       86.57     10.26 o 
  10   2   6      237.13      286.29     17.02 o 
  11   2   6       80.41       71.36     12.29 o 
  12   2   6        0.55       -6.36     10.48 o 
  13   2   6       61.21       48.55     12.89 o 
  14   2   6       24.96       22.86     13.83 o 
  15   2   6        0.48       -7.70     19.61 o 
   1   3   6        7.80       10.34      4.29 o 
   2   3   6     1747.69     1637.13     20.06 o 
   3   3   6      688.85      635.35     13.45 o 
   4   3   6      212.40      265.66     10.23 o 
   5   3   6     1798.57     1773.74     21.99 o 
   6   3   6     2504.18     2328.95     32.91 o 
   7   3   6      162.97      190.06     10.83 o 
   8   3   6       14.84       22.98      8.69 o 
   9   3   6      348.87      314.88     16.23 o 
  10   3   6      469.12      529.49     20.44 o 
  11   3   6       20.84       10.42     11.09 o 
  12   3   6       13.63       18.69     14.48 o 
  13   3   6      102.53       84.26     14.21 o 
  14   3   6        8.75      -19.25     14.06 o 
  15   3   6       24.39        7.14     16.33 o 
   0   4   6     2301.73     2314.15     35.16 o 
   1   4   6     1347.45     1262.78     20.85 o 
   2   4   6      184.26      199.47      9.26 o 
   3   4   6      154.75      166.18      8.45 o 
   4   4   6        0.15        2.08      4.62 o 
   5   4   6     1158.53     1191.35     21.36 o 
   6   4   6       98.26      124.01      9.53 o 
   7   4   6      276.53      286.45     18.70 o 
   8   4   6        0.01        6.38      8.80 o 
   9   4   6      206.03      231.29     15.62 o 
  10   4   6        0.00       -1.52      9.73 o 
  11   4   6       21.17        7.34     11.23 o 
  12   4   6        0.00        5.28     12.17 o 
  13   4   6        1.32       -1.94     12.85 o 
  14   4   6        0.05       11.42     14.62 o 
   1   5   6      134.48      139.93     10.35 o 
   2   5   6      470.84      501.18     12.83 o 
   3   5   6      163.18      171.62      9.13 o 
   4   5   6       57.03       48.37      7.96 o 
   5   5   6       25.41       16.44      8.15 o 
   6   5   6        2.36       -1.07      7.93 o 
   7   5   6      244.81      210.84     26.99 o 
   8   5   6      141.72      137.85     14.49 o 
   9   5   6      297.14      292.17     18.48 o 
  10   5   6        3.55       -4.15     10.99 o 
  11   5   6       43.72       22.70     13.12 o 
  12   5   6       81.71       93.76     16.19 o 
  13   5   6        0.63       25.11     15.01 o 
   0   6   6      353.99      419.59     21.18 o 
   1   6   6      156.79      161.33     10.73 o 
   2   6   6      562.49      603.74     16.61 o 
   3   6   6      115.57      131.83     10.41 o 
   4   6   6       16.67       18.79      8.92 o 
   5   6   6       27.03       26.23      9.65 o 
   6   6   6      660.43      649.74     29.36 o 
   7   6   6      133.88      153.68     14.47 o 
   8   6   6       63.55       55.69     14.27 o 
   9   6   6       94.56       99.84     14.62 o 
  10   6   6       63.75       92.85     15.94 o 
  11   6   6        0.93       11.56     13.40 o 
  12   6   6        7.15       19.11     15.17 o 
   1   7   6        1.93        3.24      9.31 o 
   2   7   6       18.75       31.61     11.18 o 
   3   7   6       28.03       32.82     13.48 o 
   4   7   6      525.80      506.42     24.23 o 
   5   7   6      167.27      174.64     17.74 o 
   6   7   6       35.07       29.26     14.74 o 
   7   7   6        5.15       23.17     13.61 o 
   8   7   6       57.63       39.05     16.47 o 
   9   7   6       30.84        2.37     16.10 o 
  10   7   6        0.00        5.84     14.92 o 
  11   7   6       74.75       70.31     18.57 o 
   0   8   6       18.30        1.17     17.23 o 
   1   8   6       82.82       56.73     14.35 o 
   2   8   6       37.42       47.86     14.92 o 
   3   8   6       53.26       54.05     15.36 o 
   4   8   6       38.55       52.32     14.83 o 
   5   8   6      137.38      149.41     17.84 o 
   6   8   6       22.59        3.17     13.68 o 
   7   8   6       28.52       16.35     14.81 o 
   8   8   6       17.97       47.40     16.15 o 
   9   8   6       81.98       66.77     17.51 o 
  10   8   6        3.60        0.16     15.79 o 
   1   9   6       88.93       91.59     32.03 o 
   2   9   6        0.26       16.88     14.89 o 
   3   9   6      378.85      380.61     29.66 o 
   4   9   6       21.18       17.21     16.49 o 
   5   9   6       51.01       59.73     23.24 o 
   6   9   6        1.32        8.17     16.58 o 
   7   9   6        0.00       33.69     18.77 o 
   8   9   6       15.07       30.91     17.01 o 
   0  10   6      208.32      203.82    103.56 o 
   1  10   6       18.75        3.71     22.78 o 
   2  10   6       11.88       34.69     26.42 o 
   3  10   6       49.67       46.28     21.75 o 
   4  10   6       12.54       29.61     17.90 o 
   5  10   6        2.72       -4.30     17.44 o 
   1   1   7     1495.94     1419.06     14.86 o 
   2   1   7      171.25      172.73      6.31 o 
   3   1   7       28.93       11.56      4.88 o 
   4   1   7     3622.09     3461.24     35.24 o 
   5   1   7      227.13      240.10      9.46 o 
   6   1   7      362.37      374.93     11.41 o 
   7   1   7     1498.42     1500.83     22.38 o 
   8   1   7       98.59      115.11      9.30 o 
   9   1   7      110.40      112.60      9.90 o 
  10   1   7       24.86       22.35      8.94 o 
  11   1   7      322.88      320.17     16.27 o 
  12   1   7       82.56       67.09     12.98 o 
  13   1   7        8.82       29.67     12.75 o 
  14   1   7       48.77       78.44     16.47 o 
  15   1   7       16.27       -1.07     15.68 o 
   0   2   7     4918.97     4609.00     76.22 o 
   1   2   7     2025.04     1865.48     22.24 o 
   2   2   7       71.16       63.28      5.51 o 
   3   2   7      889.51      888.38     14.84 o 
   4   2   7      287.55      268.42      8.72 o 
   5   2   7      525.13      560.17     12.50 o 
   6   2   7      181.70      195.62      9.38 o 
   7   2   7        6.65        1.70      6.37 o 
   8   2   7       11.69       12.27      7.86 o 
   9   2   7      445.21      427.80     16.97 o 
  10   2   7       69.00       53.48     11.91 o 
  11   2   7       63.47       67.00     11.87 o 
  12   2   7       86.60       85.59     13.31 o 
  13   2   7      227.63      260.49     23.23 o 
  14   2   7       80.26       94.18     16.75 o 
  15   2   7        3.83       -4.51     16.59 o 
   1   3   7     1808.00     1705.31     18.43 o 
   2   3   7       20.19       29.60      4.72 o 
   3   3   7     6094.86     5912.49     49.86 o 
   4   3   7      593.34      556.68     12.63 o 
   5   3   7      963.21     1013.68     16.60 o 
   6   3   7     1566.87     1496.05     25.07 o 
   7   3   7        6.62       11.04      7.05 o 
   8   3   7       85.38       99.34      9.99 o 
   9   3   7      116.90      129.39     12.90 o 
  10   3   7        6.26       12.50     10.24 o 
  11   3   7       27.65       21.91     11.09 o 
  12   3   7       82.78       64.18     13.79 o 
  13   3   7        6.44       11.72     12.70 o 
  14   3   7       49.90       45.21     15.17 o 
   0   4   7     1292.87     1439.11     26.17 o 
   1   4   7      293.37      290.37      9.34 o 
   2   4   7      164.95      152.22      7.74 o 
   3   4   7      688.34      673.35     13.97 o 
   4   4   7        5.75        9.13      5.40 o 
   5   4   7      297.18      320.31     11.99 o 
   6   4   7       84.03       95.07      9.00 o 
   7   4   7       25.95       34.63      8.70 o 
   8   4   7       33.81       30.03      9.74 o 
   9   4   7       88.56       75.47     12.15 o 
  10   4   7       20.72       48.37     12.12 o 
  11   4   7       23.30       16.77     11.86 o 
  12   4   7      119.02      123.05     18.83 o 
  13   4   7       27.74       12.15     13.28 o 
  14   4   7       34.41        9.65     16.25 o 
   1   5   7     1628.40     1674.94     23.08 o 
   2   5   7      372.11      370.22     12.13 o 
   3   5   7      220.84      212.08     12.43 o 
   4   5   7      179.37      178.66     10.52 o 
   5   5   7      404.70      380.58     15.55 o 
   6   5   7        2.82      -12.02      8.50 o 
   7   5   7      599.08      604.32     21.60 o 
   8   5   7      727.94      709.73     27.32 o 
   9   5   7      340.65      335.72     19.51 o 
  10   5   7      332.21      299.78     19.70 o 
  11   5   7       11.64       27.52     12.80 o 
  12   5   7        6.85        4.26     13.00 o 
  13   5   7       13.64       42.63     14.93 o 
   0   6   7       87.05       75.26     11.28 o 
   1   6   7      148.70      152.99     10.83 o 
   2   6   7       18.24       23.51      8.17 o 
   3   6   7      744.06      689.29     20.40 o 
   4   6   7       40.99       66.64     11.77 o 
   5   6   7       48.41       38.86      9.56 o 
   6   6   7        6.35       21.77     12.06 o 
   7   6   7      123.33      145.36     18.51 o 
   8   6   7      269.00      270.70     19.63 o 
   9   6   7        0.09        2.26     11.76 o 
  10   6   7        6.92       -1.78     12.45 o 
  11   6   7       25.35       17.88     14.64 o 
  12   6   7       82.42       70.95     18.92 o 
   1   7   7      271.42      322.72     17.54 o 
   2   7   7      643.44      673.64     23.49 o 
   3   7   7      448.90      468.03     27.19 o 
   4   7   7        6.74       -7.20     10.98 o 
   5   7   7       34.53       35.83     17.39 o 
   6   7   7      181.38      151.62     17.87 o 
   7   7   7      301.85      347.94     30.60 o 
   8   7   7        7.93       33.56     14.55 o 
   9   7   7      139.31      103.97     18.02 o 
  10   7   7      110.88       89.98     19.24 o 
  11   7   7       76.21       97.67     19.79 o 
   0   8   7      399.12      441.26     36.69 o 
   1   8   7       12.21        2.00     12.93 o 
   2   8   7      159.91      167.74     19.44 o 
   3   8   7      134.13      163.57     21.59 o 
   4   8   7       38.00       32.90     15.34 o 
   5   8   7       13.56       21.62     14.05 o 
   6   8   7        3.53      -16.58     12.97 o 
   7   8   7        4.64      -16.07     14.29 o 
   8   8   7        0.22       -5.52     13.77 o 
   9   8   7        0.18       -1.90     15.09 o 
  10   8   7        8.92       18.88     20.86 o 
   1   9   7       82.86       46.96     18.54 o 
   2   9   7       16.34        4.38     17.41 o 
   3   9   7       19.00       22.68     15.82 o 
   4   9   7        0.42       22.16     15.85 o 
   5   9   7        0.69       10.08     16.66 o 
   6   9   7      106.07      111.57     28.52 o 
   7   9   7        6.01        0.91     19.04 o 
   8   9   7       26.66       30.30     19.59 o 
   0  10   7      378.96      320.67     72.68 o 
   1  10   7       28.27       28.32     23.18 o 
   2  10   7        0.64        5.44     22.40 o 
   3  10   7        6.60        6.70     20.50 o 
   4  10   7        0.89       20.37     18.13 o 
   5  10   7        7.60       15.84     18.18 o 
   0   0   8      634.33      551.45     19.29 o 
   1   0   8      835.82      819.13     21.02 o 
   2   0   8     4047.07     4012.43     51.55 o 
   3   0   8      336.54      321.19     17.18 o 
   4   0   8      362.50      297.88     12.95 o 
   5   0   8     2281.28     2392.95     37.64 o 
   6   0   8      663.67      674.94     20.56 o 
   7   0   8       57.48       86.94     11.59 o 
   8   0   8      407.31      365.15     18.85 o 
   9   0   8      245.27      238.89     17.38 o 
  10   0   8      140.21      140.63     16.95 o 
  11   0   8       61.64       51.99     17.17 o 
  12   0   8      114.15       91.62     24.79 o 
  13   0   8       49.28       23.57     20.19 o 
  14   0   8        7.97       22.37     20.04 o 
  15   0   8        4.90       11.81     37.91 o 
   1   1   8       10.89       10.04      3.93 o 
   2   1   8     1761.82     1503.89     18.28 o 
   3   1   8      701.67      724.45     12.82 o 
   4   1   8       21.24       26.65      5.36 o 
   5   1   8     2850.69     2515.97     36.39 o 
   6   1   8     1958.47     1957.15     27.64 o 
   7   1   8      950.21      946.04     17.96 o 
   8   1   8      153.65      156.34     10.19 o 
   9   1   8      190.24      177.34     11.40 o 
  10   1   8       64.76       67.47     10.53 o 
  11   1   8        0.77       -3.83      8.71 o 
  12   1   8       33.09       43.76     11.92 o 
  13   1   8      137.28      109.52     15.79 o 
  14   1   8        5.02       -2.87     13.88 o 
  15   1   8      116.60      101.09     19.96 o 
   0   2   8       60.76       44.13      6.69 o 
   1   2   8      758.79      705.26     14.66 o 
   2   2   8      526.23      538.73     11.34 o 
   3   2   8        5.79        3.48      4.49 o 
   4   2   8        6.50       -0.90      4.26 o 
   5   2   8      265.21      320.56     10.27 o 
   6   2   8      173.35      230.61     10.31 o 
   7   2   8       33.77       19.92      6.71 o 
   8   2   8      342.66      335.01     14.18 o 
   9   2   8       27.69       30.33      9.66 o 
  10   2   8      770.55      703.39     22.20 o 
  11   2   8      287.00      300.02     17.44 o 
  12   2   8      130.73      129.40     15.98 o 
  13   2   8      127.59      113.75     17.78 o 
  14   2   8        5.29        2.00     14.60 o 
  15   2   8       18.80        1.80     17.64 o 
   1   3   8      903.64      867.53     13.20 o 
   2   3   8     1667.66     1610.41     19.28 o 
   3   3   8        0.29       -0.83      4.59 o 
   4   3   8       65.90       55.37      7.26 o 
   5   3   8       85.52       83.80      7.54 o 
   6   3   8        0.02       -4.16      6.57 o 
   7   3   8        1.79        2.64      6.72 o 
   8   3   8      167.03      172.56     12.24 o 
   9   3   8       65.01       70.77     12.22 o 
  10   3   8        4.18       11.29     10.58 o 
  11   3   8       21.66       24.73     11.81 o 
  12   3   8       49.13       52.32     13.99 o 
  13   3   8       42.61       58.62     14.57 o 
  14   3   8       10.70        7.68     13.95 o 
   0   4   8        2.51       10.40      6.62 o 
   1   4   8     4158.86     4453.03     40.24 o 
   2   4   8      402.37      411.92     10.58 o 
   3   4   8     3685.96     3721.39     39.72 o 
   4   4   8      103.12      103.14      7.73 o 
   5   4   8       75.31       94.49     10.10 o 
   6   4   8      229.50      207.17     11.29 o 
   7   4   8      125.07      135.41     14.87 o 
   8   4   8        0.67       -0.86      8.68 o 
   9   4   8      543.49      537.16     21.81 o 
  10   4   8        3.26        2.86     11.76 o 
  11   4   8        0.00       10.46     12.13 o 
  12   4   8       53.44       75.34     16.30 o 
  13   4   8       22.73        2.98     13.43 o 
  14   4   8       34.39       53.24     16.27 o 
   1   5   8      221.19      202.88      9.46 o 
   2   5   8      188.21      185.36      9.32 o 
   3   5   8      257.30      259.18     12.77 o 
   4   5   8      292.46      293.01     13.28 o 
   5   5   8      921.28      896.50     20.97 o 
   6   5   8      447.84      401.05     19.22 o 
   7   5   8      327.77      354.19     17.89 o 
   8   5   8      144.29      152.67     14.87 o 
   9   5   8      106.87      115.52     17.77 o 
  10   5   8       95.86      103.19     15.03 o 
  11   5   8       84.15      112.27     17.16 o 
  12   5   8        0.06       27.03     14.80 o 
  13   5   8        6.61       20.38     16.62 o 
   0   6   8      544.20      583.66     24.27 o 
   1   6   8        4.81        0.33      7.66 o 
   2   6   8        0.92        5.26      9.77 o 
   3   6   8       58.43       52.77     13.03 o 
   4   6   8      187.78      188.65     16.98 o 
   5   6   8      819.88      875.47     29.20 o 
   6   6   8        5.56        4.71     10.62 o 
   7   6   8       91.42       69.79     13.29 o 
   8   6   8      156.57      151.48     16.99 o 
   9   6   8      338.42      331.71     25.47 o 
  10   6   8       22.76       30.14     13.35 o 
  11   6   8       81.20       95.15     23.02 o 
  12   6   8       31.09        1.67     16.19 o 
   1   7   8       65.85       62.08     12.74 o 
   2   7   8       28.44       22.73     11.64 o 
   3   7   8      224.32      248.96     23.26 o 
   4   7   8      249.07      243.76     19.24 o 
   5   7   8      110.42      105.51     15.98 o 
   6   7   8       69.26       57.34     18.98 o 
   7   7   8      442.15      459.73     29.74 o 
   8   7   8       37.37       36.71     14.41 o 
   9   7   8       15.37       12.01     15.63 o 
  10   7   8       85.42       72.80     17.65 o 
  11   7   8       73.64       32.68     16.95 o 
   0   8   8       70.62      108.96     22.56 o 
   1   8   8       72.86       67.74     16.83 o 
   2   8   8       33.45       17.99     16.14 o 
   3   8   8      155.46      177.17     27.62 o 
   4   8   8       15.66       14.14     14.77 o 
   5   8   8       69.70       62.53     17.74 o 
   6   8   8        0.71       -2.90     14.09 o 
   7   8   8       22.39       29.99     16.68 o 
   8   8   8        4.60        7.35     15.64 o 
   9   8   8        2.42       12.21     16.15 o 
  10   8   8       34.52       21.81     17.52 o 
   1   9   8       99.20      141.07     24.62 o 
   2   9   8       35.95       55.23     19.43 o 
   3   9   8      288.40      351.38     42.22 o 
   4   9   8        4.71      -15.71     14.07 o 
   5   9   8        3.11      -21.97     15.38 o 
   6   9   8       32.52       29.23     18.39 o 
   7   9   8        2.84       -4.57     16.96 o 
   8   9   8        6.73       17.41     19.48 o 
   0  10   8      250.67      317.43     52.14 o 
   1  10   8        1.56      -28.96     19.30 o 
   2  10   8       47.09       53.19     25.31 o 
   3  10   8       15.58       20.71     20.04 o 
   4  10   8        1.45        0.94     17.09 o 
   5  10   8       25.99       42.15     19.80 o 
   1   1   9     1142.40     1095.88     13.82 o 
   2   1   9     1526.92     1610.72     20.64 o 
   3   1   9       10.49        6.52      4.51 o 
   4   1   9      304.34      314.68      9.64 o 
   5   1   9        0.05       -1.19      4.44 o 
   6   1   9      945.63      992.49     17.61 o 
   7   1   9       44.32       46.16      6.87 o 
   8   1   9      299.49      309.51     12.72 o 
   9   1   9        2.66       16.40      7.79 o 
  10   1   9       45.22       37.08     10.11 o 
  11   1   9       19.50       31.00     10.38 o 
  12   1   9        3.71       10.04     10.66 o 
  13   1   9       19.25        3.95     12.11 o 
  14   1   9        0.27       -7.88     13.60 o 
  15   1   9       14.58       15.20     17.71 o 
   0   2   9       71.03       95.34      8.27 o 
   1   2   9      471.66      483.52     10.65 o 
   2   2   9      221.95      257.61      8.35 o 
   3   2   9        0.30       -2.28      4.61 o 
   4   2   9       24.37       30.59      5.05 o 
   5   2   9      192.89      202.31      9.01 o 
   6   2   9      169.49      236.43     10.10 o 
   7   2   9      463.87      440.49     13.42 o 
   8   2   9      105.65      128.33     10.99 o 
   9   2   9       40.21       35.72      8.86 o 
  10   2   9      372.26      386.15     18.22 o 
  11   2   9      244.83      239.61     16.93 o 
  12   2   9       20.48       26.08     11.59 o 
  13   2   9        4.66       17.12     12.47 o 
  14   2   9       18.11       27.49     15.02 o 
   1   3   9    10646.98    10441.99     95.38 o 
   2   3   9      960.50      962.55     15.39 o 
   3   3   9      752.50      682.66     12.52 o 
   4   3   9      682.22      625.63     13.14 o 
   5   3   9       10.85        5.30      4.96 o 
   6   3   9        2.33       -6.12      6.36 o 
   7   3   9        0.69        5.44      7.39 o 
   8   3   9        2.19        8.24      8.05 o 
   9   3   9       69.30       38.41     10.52 o 
  10   3   9       43.92       55.72     12.42 o 
  11   3   9      142.72      162.81     16.17 o 
  12   3   9      213.36      234.13     19.08 o 
  13   3   9        2.66       13.30     13.41 o 
  14   3   9       31.21       18.67     14.43 o 
   0   4   9     1812.65     1748.63     33.71 o 
   1   4   9      532.10      489.31     12.46 o 
   2   4   9       85.95       90.62      7.66 o 
   3   4   9      225.82      222.94     12.51 o 
   4   4   9       83.47      116.61      7.85 o 
   5   4   9       35.54       39.80      8.17 o 
   6   4   9       19.80       11.53      8.72 o 
   7   4   9       19.57        7.45     11.16 o 
   8   4   9      362.07      360.74     19.16 o 
   9   4   9      437.19      480.62     23.02 o 
  10   4   9        7.87       13.02     12.16 o 
  11   4   9      201.02      214.43     22.51 o 
  12   4   9        0.06        0.68     12.86 o 
  13   4   9       30.27       31.63     14.53 o 
  14   4   9        1.57        5.67     20.96 o 
   1   5   9      587.35      612.41     14.53 o 
   2   5   9       94.26      128.20     10.17 o 
   3   5   9      140.79      145.57     10.07 o 
   4   5   9      140.33      161.96     12.93 o 
   5   5   9      111.99      146.58     14.56 o 
   6   5   9       59.76       57.47     15.88 o 
   7   5   9      577.39      561.25     22.82 o 
   8   5   9      180.90      143.10     16.83 o 
   9   5   9       16.49       22.20     12.38 o 
  10   5   9      132.25      110.51     17.25 o 
  11   5   9        2.54       12.91     16.14 o 
  12   5   9        0.22        0.41     15.15 o 
  13   5   9       48.70       64.58     24.69 o 
   0   6   9      165.20      161.83     27.94 o 
   1   6   9      267.41      238.92     15.08 o 
   2   6   9        2.75       -9.15     10.12 o 
   3   6   9        5.57        9.92     10.39 o 
   4   6   9       60.85       72.54     14.71 o 
   5   6   9     1961.46     1887.44     49.55 o 
   6   6   9      602.81      551.10     28.57 o 
   7   6   9       26.73       27.09     12.73 o 
   8   6   9      105.15      109.13     19.91 o 
   9   6   9       26.26       14.69     14.09 o 
  10   6   9        0.14      -10.78     13.51 o 
  11   6   9       85.32       47.96     17.41 o 
  12   6   9       43.56       33.31     21.20 o 
   1   7   9       17.43       25.62     11.94 o 
   2   7   9      514.12      461.26     22.94 o 
   3   7   9       89.51       74.68     18.66 o 
   4   7   9      220.77      209.97     20.82 o 
   5   7   9      319.80      326.88     21.93 o 
   6   7   9      108.42       90.76     16.63 o 
   7   7   9      127.45      142.25     18.10 o 
   8   7   9        5.20       19.68     15.21 o 
   9   7   9       30.72       11.45     14.84 o 
  10   7   9       64.53       47.73     17.16 o 
  11   7   9      146.31      150.42     22.22 o 
   0   8   9      509.37      482.54     50.56 o 
   1   8   9        3.17       12.28     14.55 o 
   2   8   9       12.60       -2.03     13.92 o 
   3   8   9       14.19       12.36     18.91 o 
   4   8   9      242.61      245.69     26.17 o 
   5   8   9        8.62        8.08     15.21 o 
   6   8   9        6.72       14.10     15.64 o 
   7   8   9       95.88      118.32     22.36 o 
   8   8   9        6.57      -24.74     16.49 o 
   9   8   9       29.97       15.32     18.00 o 
   1   9   9        0.21       -2.05     16.56 o 
   2   9   9      118.49       93.75     21.91 o 
   3   9   9        4.72       -4.54     16.01 o 
   4   9   9        8.78       12.46     18.20 o 
   5   9   9       17.27        5.39     18.75 o 
   6   9   9        1.46       -3.18     17.40 o 
   7   9   9        0.86      -20.61     17.36 o 
   0  10   9        8.42       32.29     34.04 o 
   1  10   9        0.04       16.33     23.56 o 
   2  10   9        3.10       39.34     25.73 o 
   3  10   9        0.11       29.00     25.43 o 
   4  10   9       15.40       14.02     21.31 o 
   0   0  10     5721.69     6063.07    100.88 o 
   1   0  10      151.01      136.49      9.59 o 
   2   0  10      794.12      919.18     19.49 o 
   3   0  10     3048.99     2793.47     39.23 o 
   4   0  10     4001.82     4147.83     58.91 o 
   5   0  10      319.18      338.65     15.34 o 
   6   0  10      233.74      222.05     14.40 o 
   7   0  10     1286.56     1335.34     31.02 o 
   8   0  10      223.21      250.69     17.01 o 
   9   0  10      304.84      341.76     19.92 o 
  10   0  10       92.11       73.62     15.11 o 
  11   0  10       79.67       74.38     19.39 o 
  12   0  10        7.74       17.59     14.87 o 
  13   0  10       20.11       13.44     20.08 o 
  14   0  10        0.19       -1.68     20.63 o 
  15   0  10        4.46      -10.48     21.76 o 
   1   1  10     1093.91     1022.70     13.78 o 
   2   1  10       62.31       76.53      5.61 o 
   3   1  10      560.24      552.91     11.44 o 
   4   1  10      497.03      553.82     12.88 o 
   5   1  10       43.23       80.60      8.16 o 
   6   1  10        0.07       -4.15      5.64 o 
   7   1  10      739.26      766.39     17.13 o 
   8   1  10      114.28      133.85     10.67 o 
   9   1  10        1.31       -8.36      7.36 o 
  10   1  10       34.24       35.45      9.92 o 
  11   1  10        3.91        0.41     10.23 o 
  12   1  10       42.64       39.21     13.56 o 
  13   1  10       21.63       45.46     13.85 o 
  14   1  10        1.19       19.44     16.22 o 
  15   1  10       18.58       45.55     18.45 o 
   0   2  10     1027.10      971.90     22.12 o 
   1   2  10      126.24      154.44      8.29 o 
   2   2  10     4110.91     4179.02     38.23 o 
   3   2  10      347.32      343.29      9.16 o 
   4   2  10      156.04      186.17      8.31 o 
   5   2  10      872.96      866.93     16.76 o 
   6   2  10      394.13      411.32     16.29 o 
   7   2  10      701.61      762.14     25.65 o 
   8   2  10       13.82        6.82      8.07 o 
   9   2  10      115.81      122.12     11.67 o 
  10   2  10      245.48      243.60     16.49 o 
  11   2  10       13.94        8.00     10.78 o 
  12   2  10        4.60        9.61     11.60 o 
  13   2  10        5.05       -1.64     12.73 o 
  14   2  10        7.74      -13.22     16.08 o 
   1   3  10       57.00       85.76      7.92 o 
   2   3  10        1.99       12.86      4.84 o 
   3   3  10        0.23       -3.01      4.72 o 
   4   3  10       41.62       38.08      5.99 o 
   5   3  10        8.94        7.68      5.78 o 
   6   3  10      596.98      588.93     16.03 o 
   7   3  10        2.48       -4.08      7.71 o 
   8   3  10      320.44      328.75     16.82 o 
   9   3  10      211.03      192.91     15.69 o 
  10   3  10       28.29        7.16     10.87 o 
  11   3  10       67.84       84.67     14.51 o 
  12   3  10      119.81      135.78     19.15 o 
  13   3  10        2.46      -14.81     12.27 o 
  14   3  10       13.02       -2.70     14.24 o 
   0   4  10      155.97      136.82     11.67 o 
   1   4  10      678.41      668.18     12.80 o 
   2   4  10     1121.36     1161.36     24.39 o 
   3   4  10      125.60      146.08      8.84 o 
   4   4  10      409.19      437.83     13.91 o 
   5   4  10       32.73       25.31      7.90 o 
   6   4  10      503.19      555.50     29.50 o 
   7   4  10        6.02       10.30      8.94 o 
   8   4  10        1.20      -13.49      8.99 o 
   9   4  10       63.39       56.29     11.59 o 
  10   4  10      119.94      112.72     14.83 o 
  11   4  10        0.23       -3.02     11.33 o 
  12   4  10       36.54        2.61     13.51 o 
  13   4  10        9.73        9.20     15.25 o 
   1   5  10      531.16      522.62     17.03 o 
   2   5  10      258.64      247.77     13.26 o 
   3   5  10        1.18       -9.62      7.51 o 
   4   5  10      173.44      113.38     12.66 o 
   5   5  10       16.26        5.39      9.16 o 
   6   5  10      214.14      212.36     17.38 o 
   7   5  10      220.61      232.71     21.38 o 
   8   5  10      466.24      451.51     22.76 o 
   9   5  10      200.43      225.47     25.94 o 
  10   5  10      110.89       74.87     14.47 o 
  11   5  10       73.63       83.79     16.86 o 
  12   5  10       17.74       44.73     17.54 o 
  13   5  10       15.85       21.99     17.85 o 
   0   6  10       95.37      113.91     23.47 o 
   1   6  10        6.36       -0.26      9.51 o 
   2   6  10      643.25      634.09     24.64 o 
   3   6  10      125.46      150.61     19.20 o 
   4   6  10       13.13       -6.16     10.15 o 
   5   6  10        0.87        3.97     12.10 o 
   6   6  10      119.00       97.54     16.28 o 
   7   6  10      135.61       73.02     17.60 o 
   8   6  10       37.48       15.91     15.24 o 
   9   6  10       77.47       75.68     18.37 o 
  10   6  10        0.53      -15.31     15.21 o 
  11   6  10        0.03      -13.08     15.46 o 
  12   6  10        3.35       19.62     17.53 o 
   1   7  10      134.63      166.25     16.80 o 
   2   7  10       86.17       70.47     13.86 o 
   3   7  10        1.05       -3.63     12.95 o 
   4   7  10      135.14      140.65     25.02 o 
   5   7  10        3.13       -3.10     14.39 o 
   6   7  10      181.02      172.77     33.76 o 
   7   7  10       42.90       22.44     15.39 o 
   8   7  10       10.98       32.11     16.57 o 
   9   7  10       39.52       20.09     17.11 o 
  10   7  10        9.34       10.45     17.99 o 
  11   7  10       10.19       11.22     17.22 o 
   0   8  10      130.31      153.98     41.10 o 
   1   8  10        2.48       -6.30     12.94 o 
   2   8  10       19.93       17.74     18.35 o 
   3   8  10        8.18        7.64     15.28 o 
   4   8  10       10.34       11.92     20.22 o 
   5   8  10        1.91       22.31     16.69 o 
   6   8  10       13.33       15.30     16.72 o 
   7   8  10       14.61       28.23     20.91 o 
   8   8  10        0.83      -10.44     17.79 o 
   9   8  10        0.01       18.72     21.28 o 
   1   9  10        3.55        5.32     16.89 o 
   2   9  10        8.28       -5.35     16.67 o 
   3   9  10       25.22       29.27     18.36 o 
   4   9  10        2.58        1.03     16.53 o 
   5   9  10       61.83       28.87     18.09 o 
   6   9  10       33.25       74.63     20.41 o 
   7   9  10        8.03        5.76     20.96 o 
   0  10  10       12.61       52.58     36.44 o 
   1  10  10        5.81      -21.37     22.14 o 
   2  10  10        3.17       30.31     25.54 o 
   3  10  10        3.86      -26.82     19.51 o 
   4  10  10        7.33        7.53     20.35 o 
   1   1  11       31.87       26.01      4.70 o 
   2   1  11      667.40      614.51     12.74 o 
   3   1  11      296.45      348.40     12.98 o 
   4   1  11     1209.96     1288.44     19.34 o 
   5   1  11      989.21     1031.65     17.59 o 
   6   1  11        0.25        9.04      5.49 o 
   7   1  11       21.15       26.38      7.33 o 
   8   1  11       21.32       24.04      7.82 o 
   9   1  11      276.14      257.24     16.30 o 
  10   1  11       88.46       77.08     11.10 o 
  11   1  11       12.66       24.05     10.21 o 
  12   1  11       31.83       24.52     12.23 o 
  13   1  11        0.09      -14.15     12.35 o 
  14   1  11       83.66       91.14     18.86 o 
   0   2  11     5018.66     5367.87     68.51 o 
   1   2  11      494.77      459.68     11.24 o 
   2   2  11       16.87       12.95      4.86 o 
   3   2  11       17.90       19.30      4.85 o 
   4   2  11     2513.18     2577.28     28.02 o 
   5   2  11      128.53      139.74      9.53 o 
   6   2  11      394.43      398.75     13.38 o 
   7   2  11       16.47       17.51      7.74 o 
   8   2  11       10.40        2.00      8.04 o 
   9   2  11       26.39        1.92      9.75 o 
  10   2  11        0.20       -8.25      9.44 o 
  11   2  11       97.45      130.11     15.10 o 
  12   2  11       63.57       25.59     12.79 o 
  13   2  11        8.80       -2.42     12.54 o 
  14   2  11       55.02       58.07     17.24 o 
   1   3  11     1411.71     1315.63     23.39 o 
   2   3  11     2170.96     2302.06     28.39 o 
   3   3  11       61.78       61.25      6.73 o 
   4   3  11        2.84       -5.62      4.98 o 
   5   3  11      420.51      406.59     18.59 o 
   6   3  11      183.52      162.26     11.17 o 
   7   3  11      189.22      192.29     12.71 o 
   8   3  11      273.13      272.99     15.20 o 
   9   3  11       19.97       31.98     11.20 o 
  10   3  11      560.19      559.41     25.71 o 
  11   3  11       61.15       77.80     17.07 o 
  12   3  11       34.82       44.71     13.68 o 
  13   3  11        3.66       -0.24     12.75 o 
  14   3  11       10.69       -0.15     14.06 o 
   0   4  11     6808.82     6781.78     87.78 o 
   1   4  11      500.91      475.02     15.16 o 
   2   4  11      320.57      316.28     12.76 o 
   3   4  11      954.17      970.45     21.47 o 
   4   4  11      428.94      439.11     16.56 o 
   5   4  11       43.33       31.55     10.83 o 
   6   4  11      310.18      318.41     15.98 o 
   7   4  11        0.37       -7.23      8.84 o 
   8   4  11      255.23      257.04     18.48 o 
   9   4  11       72.64       73.54     16.53 o 
  10   4  11        1.02        5.11     11.42 o 
  11   4  11       61.91       61.05     14.68 o 
  12   4  11       16.38       12.97     14.01 o 
  13   4  11        3.41       -0.44     14.75 o 
   1   5  11       56.69       70.73     10.59 o 
   2   5  11     1557.97     1630.69     31.18 o 
   3   5  11      230.11      228.44     13.72 o 
   4   5  11      344.73      335.97     17.80 o 
   5   5  11       82.12       79.40     12.35 o 
   6   5  11     1802.35     1790.78     47.28 o 
   7   5  11      198.82      139.66     24.50 o 
   8   5  11      136.13      125.15     16.89 o 
   9   5  11      140.15      184.10     19.40 o 
  10   5  11      162.52      180.84     20.81 o 
  11   5  11       12.90        1.22     15.18 o 
  12   5  11       17.73       17.04     16.29 o 
  13   5  11       14.73        5.27     17.31 o 
   0   6  11      990.15     1030.84     38.95 o 
   1   6  11       33.59       35.30     10.47 o 
   2   6  11      601.19      600.80     24.60 o 
   3   6  11       13.45        5.28     11.66 o 
   4   6  11       93.51      106.61     15.49 o 
   5   6  11      175.10      139.78     16.85 o 
   6   6  11      326.20      316.47     22.31 o 
   7   6  11      105.68       80.44     16.19 o 
   8   6  11        0.31       22.98     14.61 o 
   9   6  11        4.12       -3.41     13.57 o 
  10   6  11       10.18       18.25     15.53 o 
  11   6  11       73.93       84.42     19.41 o 
  12   6  11        0.00       -8.18     16.75 o 
   1   7  11        0.86       -8.95      9.63 o 
   2   7  11       41.54       46.08     15.66 o 
   3   7  11      278.38      318.24     24.58 o 
   4   7  11       10.98       11.94     13.75 o 
   5   7  11        9.66        0.65     14.45 o 
   6   7  11        4.94      -10.00     13.73 o 
   7   7  11        1.75       -1.56     14.93 o 
   8   7  11        4.24        0.93     15.46 o 
   9   7  11       34.15       19.70     16.57 o 
  10   7  11        2.60       -6.77     16.23 o 
   0   8  11      642.96      683.60     45.63 o 
   1   8  11        0.59       18.51     14.52 o 
   2   8  11        2.14        8.61     13.97 o 
   3   8  11       69.15       60.98     18.77 o 
   4   8  11      147.49      134.93     20.95 o 
   5   8  11        2.20       23.38     16.42 o 
   6   8  11        4.03        4.26     16.77 o 
   7   8  11       10.96      -21.25     15.33 o 
   8   8  11        0.05       -1.95     17.46 o 
   9   8  11        0.64      -18.83     17.79 o 
   1   9  11       16.16       32.43     18.79 o 
   2   9  11        3.39        7.96     17.99 o 
   3   9  11       12.04        4.58     19.69 o 
   4   9  11        0.58        1.56     16.07 o 
   5   9  11       19.79       13.06     17.90 o 
   6   9  11       39.95       76.87     21.05 o 
   7   9  11       20.44       34.71     21.02 o 
   0  10  11        2.20       60.12     42.21 o 
   1  10  11        6.98       24.11     23.50 o 
   2  10  11       12.97        1.85     23.16 o 
   3  10  11        0.36       11.28     21.24 o 
   0   0  12     3284.36     3532.53     64.38 o 
   1   0  12       32.62       36.17      7.66 o 
   2   0  12     1391.65     1500.56     27.20 o 
   3   0  12      178.64      138.71     17.70 o 
   4   0  12      289.28      279.60     13.92 o 
   5   0  12      832.73      853.73     23.14 o 
   6   0  12      450.77      473.46     22.16 o 
   7   0  12      202.15      217.39     16.13 o 
   8   0  12        5.58        0.17     10.39 o 
   9   0  12      644.91      645.19     28.64 o 
  10   0  12        0.88       -0.40     12.62 o 
  11   0  12       46.36       50.72     21.81 o 
  12   0  12       51.29       79.19     18.37 o 
  13   0  12        2.85       -3.17     20.19 o 
  14   0  12       13.36      -11.19     24.37 o 
   1   1  12       22.08       30.78      4.98 o 
   2   1  12       44.62       43.66      6.14 o 
   3   1  12     1573.96     1704.18     21.25 o 
   4   1  12      395.14      406.30     12.81 o 
   5   1  12      189.93      250.84     10.29 o 
   6   1  12      162.19      154.92      9.40 o 
   7   1  12      400.75      425.48     14.40 o 
   8   1  12       23.88       21.20      8.01 o 
   9   1  12       42.86       34.57      9.58 o 
  10   1  12        3.07        9.52      8.99 o 
  11   1  12       91.48       88.62     12.71 o 
  12   1  12       19.44       22.44     13.13 o 
  13   1  12       23.58       33.39     14.83 o 
  14   1  12        5.19      -24.15     16.10 o 
   0   2  12       13.46        0.09      6.87 o 
   1   2  12     1720.77     1749.63     23.97 o 
   2   2  12        0.19       -6.57      4.71 o 
   3   2  12      406.23      433.80     13.19 o 
   4   2  12     2090.61     2052.35     24.57 o 
   5   2  12      111.61      110.04      8.06 o 
   6   2  12        0.53       -5.96      6.04 o 
   7   2  12       53.13       56.45      8.27 o 
   8   2  12        1.06       -3.44      8.15 o 
   9   2  12       42.77       61.87     11.09 o 
  10   2  12       17.97        3.47     10.15 o 
  11   2  12      145.26      139.35     15.81 o 
  12   2  12       12.24        8.78     11.75 o 
  13   2  12       33.50       32.30     14.86 o 
  14   2  12       19.33       -6.07     14.82 o 
   1   3  12       92.49       71.43      8.16 o 
   2   3  12      232.51      241.82     11.68 o 
   3   3  12       41.75       39.57      6.35 o 
   4   3  12      581.16      566.89     17.03 o 
   5   3  12       23.53       19.48      6.92 o 
   6   3  12        9.00       17.25      7.40 o 
   7   3  12       10.67       15.94      8.62 o 
   8   3  12       20.64       38.57     10.35 o 
   9   3  12      223.80      266.16     18.77 o 
  10   3  12       51.41       48.69     12.51 o 
  11   3  12       42.20       46.89     13.09 o 
  12   3  12       55.84       66.18     14.53 o 
  13   3  12       39.31       64.63     16.68 o 
  14   3  12        0.47        7.90     15.94 o 
   0   4  12       11.42       22.97     12.17 o 
   1   4  12     1187.20     1217.33     23.37 o 
   2   4  12      356.63      292.40     17.94 o 
   3   4  12        2.56        5.61      7.95 o 
   4   4  12      582.11      562.43     18.23 o 
   5   4  12      205.01      202.76     13.35 o 
   6   4  12      275.39      296.28     24.76 o 
   7   4  12      902.14      875.17     29.13 o 
   8   4  12       29.76        8.25     11.44 o 
   9   4  12      532.58      559.74     25.10 o 
  10   4  12      194.03      251.63     20.07 o 
  11   4  12       73.28      103.79     15.94 o 
  12   4  12        3.28       15.48     14.44 o 
  13   4  12       32.63       16.58     16.43 o 
   1   5  12       33.28       24.26     10.21 o 
   2   5  12      321.80      313.11     16.67 o 
   3   5  12      155.44      162.85     13.99 o 
   4   5  12       13.12       15.25      9.92 o 
   5   5  12      475.65      539.24     21.84 o 
   6   5  12       34.51       43.41     17.55 o 
   7   5  12      208.25      231.72     19.99 o 
   8   5  12        0.72        2.73     11.71 o 
   9   5  12      203.10      192.53     20.70 o 
  10   5  12       50.32       62.83     16.89 o 
  11   5  12        1.32        9.90     15.74 o 
  12   5  12        7.71        3.75     16.73 o 
   0   6  12       11.90       -1.58     13.41 o 
   1   6  12      372.32      386.38     22.01 o 
   2   6  12        3.41       10.68     10.15 o 
   3   6  12      619.65      613.13     29.98 o 
   4   6  12       95.25       89.60     15.06 o 
   5   6  12      277.56      250.11     33.05 o 
   6   6  12      218.34      228.93     24.94 o 
   7   6  12      482.52      477.11     26.51 o 
   8   6  12      144.66       93.42     20.71 o 
   9   6  12       31.64       20.76     15.57 o 
  10   6  12        3.52       19.40     15.52 o 
  11   6  12        3.87       24.22     16.84 o 
   1   7  12      117.15      135.70     16.28 o 
   2   7  12       67.06       50.51     13.46 o 
   3   7  12      428.05      412.41     26.73 o 
   4   7  12      136.18      106.00     18.82 o 
   5   7  12      106.12      121.58     21.49 o 
   6   7  12        8.38       26.20     15.75 o 
   7   7  12      120.05       90.03     19.43 o 
   8   7  12        3.05      -17.42     15.15 o 
   9   7  12        0.16      -23.62     15.75 o 
  10   7  12        4.23       -8.51     18.81 o 
   0   8  12        6.30        6.92     22.02 o 
   1   8  12      136.82      119.86     19.81 o 
   2   8  12       25.89       10.07     15.05 o 
   3   8  12       55.36       39.10     20.03 o 
   4   8  12        3.69        8.25     15.64 o 
   5   8  12       37.07       67.07     18.49 o 
   6   8  12       15.69        4.92     16.18 o 
   7   8  12       70.49       37.29     19.70 o 
   8   8  12        2.18      -25.46     16.98 o 
   9   8  12        4.22       22.43     19.99 o 
   1   9  12       77.98       58.14     20.77 o 
   2   9  12       24.75       22.57     20.03 o 
   3   9  12        8.41       -1.08     20.79 o 
   4   9  12       30.65       30.21     18.29 o 
   5   9  12       84.62      100.57     22.65 o 
   6   9  12        4.52        6.70     18.30 o 
   0  10  12       40.86       34.66     37.67 o 
   1  10  12        7.04       31.63     24.57 o 
   2  10  12        1.05        4.05     24.90 o 
   1   1  13     2651.72     2745.55     28.57 o 
   2   1  13      738.10      785.81     14.33 o 
   3   1  13      593.56      563.83     13.66 o 
   4   1  13      902.91      872.37     15.90 o 
   5   1  13        6.52       -5.67      5.54 o 
   6   1  13      287.65      328.76     12.36 o 
   7   1  13       54.43       50.83     10.31 o 
   8   1  13       33.11       36.79      8.68 o 
   9   1  13        6.92       11.13      9.50 o 
  10   1  13       16.07       32.40     10.59 o 
  11   1  13       49.10       24.82     10.10 o 
  12   1  13       37.34       28.82     14.27 o 
  13   1  13        8.53       -0.51     14.06 o 
  14   1  13        2.10        4.59     15.09 o 
   0   2  13       49.57       39.53      8.30 o 
   1   2  13      243.53      266.35      8.46 o 
   2   2  13     1696.45     1771.04     22.73 o 
   3   2  13     1059.00     1187.61     19.23 o 
   4   2  13        5.98        7.28      6.11 o 
   5   2  13      354.70      364.87     15.13 o 
   6   2  13      179.35      167.28     11.01 o 
   7   2  13      126.56      103.91      9.91 o 
   8   2  13       18.58       16.84      8.78 o 
   9   2  13        6.59        2.90      9.38 o 
  10   2  13       22.59       27.89     10.42 o 
  11   2  13       18.82       34.20     12.51 o 
  12   2  13      201.23      188.85     17.91 o 
  13   2  13       12.05       30.49     14.58 o 
  14   2  13       48.14       26.36     16.29 o 
   1   3  13       19.90        3.03      6.49 o 
   2   3  13     3534.92     3510.83     39.17 o 
   3   3  13        4.01        3.55      6.52 o 
   4   3  13       18.66       16.57      7.26 o 
   5   3  13       67.69       36.33      9.16 o 
   6   3  13       61.99       64.34     10.21 o 
   7   3  13       12.48       15.38      9.45 o 
   8   3  13      269.12      292.81     17.26 o 
   9   3  13       53.16       59.88     13.50 o 
  10   3  13        2.33       23.12     11.69 o 
  11   3  13      251.07      265.37     20.78 o 
  12   3  13       32.30       18.06     13.98 o 
  13   3  13        0.42       -5.79     14.79 o 
   0   4  13       10.03       21.04     12.99 o 
   1   4  13      126.78      137.07     12.31 o 
   2   4  13       62.77       52.31      8.80 o 
   3   4  13       32.62       38.47      9.49 o 
   4   4  13      424.37      418.46     18.01 o 
   5   4  13      664.89      631.58     23.65 o 
   6   4  13       46.00       63.69     12.26 o 
   7   4  13      316.54      309.01     20.54 o 
   8   4  13      922.68      919.42     38.73 o 
   9   4  13       32.33       14.14     13.38 o 
  10   4  13        2.70        7.89     13.38 o 
  11   4  13        2.67      -14.86     14.27 o 
  12   4  13       46.37       59.71     18.18 o 
  13   4  13       11.31       21.86     16.81 o 
   1   5  13      199.98      211.21     19.77 o 
   2   5  13      273.52      297.58     16.94 o 
   3   5  13       48.24       35.95     10.70 o 
   4   5  13      175.47      229.59     18.17 o 
   5   5  13       15.27       25.86     11.25 o 
   6   5  13       12.08       20.24     13.37 o 
   7   5  13      193.14      177.71     22.03 o 
   8   5  13       37.07       35.91     12.55 o 
   9   5  13        5.05       -2.12     13.72 o 
  10   5  13       15.65        5.39     14.60 o 
  11   5  13        3.07       -9.47     15.03 o 
  12   5  13        2.28       -9.72     17.99 o 
   0   6  13      227.53      270.05     24.80 o 
   1   6  13       19.10       33.86     10.61 o 
   2   6  13       52.59       12.03     14.70 o 
   3   6  13       19.12       -1.34     11.57 o 
   4   6  13      222.53      238.42     19.40 o 
   5   6  13        4.41       -1.69     13.62 o 
   6   6  13      127.65      114.56     19.53 o 
   7   6  13       68.38       31.07     16.59 o 
   8   6  13       61.62       14.58     16.65 o 
   9   6  13       25.76       -5.17     14.20 o 
  10   6  13       49.92       75.76     20.45 o 
  11   6  13        2.11       11.73     16.75 o 
   1   7  13       48.05       49.28     13.65 o 
   2   7  13      132.39      167.69     18.20 o 
   3   7  13      216.92      276.02     23.84 o 
   4   7  13      277.24      257.90     24.05 o 
   5   7  13       18.60       12.69     16.13 o 
   6   7  13       20.96        6.50     20.43 o 
   7   7  13       19.45       60.99     20.38 o 
   8   7  13       12.37        4.88     16.93 o 
   9   7  13        0.10       -6.37     18.24 o 
  10   7  13       12.49       30.85     20.08 o 
   0   8  13        0.02       -0.39     28.02 o 
   1   8  13      219.33      253.99     29.17 o 
   2   8  13        8.82       12.74     15.34 o 
   3   8  13        2.79       -7.61     15.86 o 
   4   8  13       61.37       63.26     18.95 o 
   5   8  13      127.42      127.73     24.85 o 
   6   8  13       39.55       34.13     18.25 o 
   7   8  13       24.49       41.37     20.60 o 
   8   8  13       44.97       38.90     20.55 o 
   1   9  13        0.32        1.11     17.48 o 
   2   9  13       53.04       39.79     20.66 o 
   3   9  13        3.88      -25.04     18.32 o 
   4   9  13       19.69        3.14     21.42 o 
   5   9  13       19.11       28.44     19.01 o 
   6   9  13       48.59       13.94     20.04 o 
   0  10  13        2.71        6.42     35.79 o 
   0   0  14      886.88      931.49     30.79 o 
   1   0  14      469.76      551.99     19.54 o 
   2   0  14        0.32       -5.59      6.67 o 
   3   0  14      178.27      205.26     14.57 o 
   4   0  14      312.84      333.74     15.83 o 
   5   0  14       50.71       55.06     11.27 o 
   6   0  14       35.47       58.39     11.59 o 
   7   0  14      499.20      569.50     29.03 o 
   8   0  14       33.85       32.22     11.96 o 
   9   0  14      605.06      593.63     26.03 o 
  10   0  14      186.20      234.97     21.90 o 
  11   0  14      364.08      365.64     30.42 o 
  12   0  14        0.13        1.60     18.55 o 
  13   0  14       39.04       31.43     26.17 o 
  14   0  14       56.78       72.60     30.43 o 
   1   1  14     3298.13     3501.63     33.39 o 
   2   1  14       70.27       76.55      6.13 o 
   3   1  14      119.95      121.63      7.74 o 
   4   1  14      725.04      696.79     14.98 o 
   5   1  14      436.14      414.17     13.33 o 
   6   1  14       74.65       77.00      8.54 o 
   7   1  14       38.03       28.33      7.93 o 
   8   1  14      293.08      311.01     14.75 o 
   9   1  14        4.34        4.37      9.76 o 
  10   1  14      151.99      133.29     13.43 o 
  11   1  14        0.90       -1.44     10.09 o 
  12   1  14      101.40       49.16     17.80 o 
  13   1  14       24.55        4.32     14.56 o 
  14   1  14       41.66       24.43     17.24 o 
   0   2  14      397.77      456.02     22.95 o 
   1   2  14      174.12      155.37      9.94 o 
   2   2  14       80.91       83.57      7.01 o 
   3   2  14      533.88      563.48     14.21 o 
   4   2  14      172.56      193.34     10.11 o 
   5   2  14      651.93      708.02     18.74 o 
   6   2  14       41.03       46.19     11.65 o 
   7   2  14      256.36      270.51     16.87 o 
   8   2  14       28.05       18.44     10.36 o 
   9   2  14      180.89      207.15     19.14 o 
  10   2  14      109.60      150.40     14.51 o 
  11   2  14       22.71       28.29     12.77 o 
  12   2  14        0.03      -15.23     11.81 o 
  13   2  14        7.69       13.95     16.02 o 
   1   3  14        0.03        8.59      8.09 o 
   2   3  14        9.46       21.48      7.82 o 
   3   3  14       34.59       22.53      8.24 o 
   4   3  14      153.11      165.11     12.24 o 
   5   3  14      123.33      141.93     11.07 o 
   6   3  14        0.09        2.34      9.14 o 
   7   3  14      140.77      134.12     13.97 o 
   8   3  14      537.74      521.75     20.99 o 
   9   3  14       10.45       10.66     11.70 o 
  10   3  14      130.51      145.48     17.18 o 
  11   3  14        5.61       11.23     12.77 o 
  12   3  14      224.45      205.21     20.80 o 
  13   3  14       12.53       33.22     16.94 o 
   0   4  14      197.13      250.48     21.69 o 
   1   4  14      338.71      351.39     17.39 o 
   2   4  14      337.39      335.90     16.90 o 
   3   4  14      184.24      222.33     16.32 o 
   4   4  14       16.88        9.97      8.78 o 
   5   4  14      123.25      121.07     13.96 o 
   6   4  14      931.41      949.34     27.92 o 
   7   4  14        2.94       -9.09     10.26 o 
   8   4  14      184.35      213.89     19.50 o 
   9   4  14        9.97        2.91     12.82 o 
  10   4  14       92.80       81.05     17.45 o 
  11   4  14        0.63      -11.96     14.66 o 
  12   4  14        2.12      -14.40     15.65 o 
  13   4  14       15.26        1.87     17.31 o 
   1   5  14      600.80      546.51     21.73 o 
   2   5  14        0.57       -6.71      9.92 o 
   3   5  14       22.53       52.28     12.27 o 
   4   5  14     1316.47     1349.15     41.45 o 
   5   5  14      148.60      126.95     16.27 o 
   6   5  14      499.17      617.04     35.59 o 
   7   5  14       57.03       45.83     14.62 o 
   8   5  14        0.94      -10.11     12.39 o 
   9   5  14       19.59       24.90     15.50 o 
  10   5  14        0.07       -9.50     14.16 o 
  11   5  14       10.52       -6.94     14.92 o 
  12   5  14        5.81       13.92     17.29 o 
   0   6  14      785.35      773.92     36.87 o 
   1   6  14       65.33       64.96     13.02 o 
   2   6  14       48.28       49.58     13.90 o 
   3   6  14       72.01       69.40     13.92 o 
   4   6  14       67.28       73.55     15.59 o 
   5   6  14        8.62       16.00     14.44 o 
   6   6  14       24.62       25.99     15.81 o 
   7   6  14        2.22       13.64     15.31 o 
   8   6  14        5.58       11.36     15.72 o 
   9   6  14       17.60        5.37     16.82 o 
  10   6  14        5.70       32.91     19.92 o 
  11   6  14        0.04       39.71     20.54 o 
   1   7  14       58.98       80.56     15.48 o 
   2   7  14       86.91       72.42     18.74 o 
   3   7  14      150.66      168.31     20.63 o 
   4   7  14       48.11       69.49     17.97 o 
   5   7  14       54.74       53.94     17.47 o 
   6   7  14        8.09        2.87     15.73 o 
   7   7  14       19.49       -4.42     19.44 o 
   8   7  14       23.13       12.01     17.74 o 
   9   7  14        6.76       19.18     18.49 o 
  10   7  14        1.24       19.72     19.67 o 
   0   8  14       47.72       52.13     24.80 o 
   1   8  14        0.95       19.71     15.89 o 
   2   8  14       13.12        1.81     15.90 o 
   3   8  14       17.69       14.62     17.68 o 
   4   8  14       75.19       53.67     19.45 o 
   5   8  14       10.69       -3.67     19.75 o 
   6   8  14        5.11       18.65     17.93 o 
   7   8  14        8.22      -10.68     19.06 o 
   8   8  14        2.87        9.76     19.53 o 
   1   9  14       45.10       43.85     21.10 o 
   2   9  14       10.47       35.03     20.62 o 
   3   9  14        0.54       11.17     22.61 o 
   4   9  14       44.79       21.64     18.95 o 
   5   9  14       36.62       25.83     20.03 o 
   1   1  15        0.18        0.53      4.85 o 
   2   1  15        4.74        0.75      5.31 o 
   3   1  15        5.91        0.92      5.30 o 
   4   1  15      101.47      109.75      9.14 o 
   5   1  15       69.76       74.31      9.89 o 
   6   1  15      358.76      401.81     14.83 o 
   7   1  15       45.89       54.16      9.43 o 
   8   1  15       45.20       34.38      8.89 o 
   9   1  15       12.81       18.67     10.30 o 
  10   1  15        0.47       -1.03      9.98 o 
  11   1  15       47.99       32.61     13.48 o 
  12   1  15       32.51        4.24     14.65 o 
  13   1  15       11.05        6.70     15.42 o 
   0   2  15      626.12      664.48     28.57 o 
   1   2  15      286.28      319.28     11.34 o 
   2   2  15       37.65       30.20      7.06 o 
   3   2  15      519.62      493.37     17.31 o 
   4   2  15       63.43       69.82      9.13 o 
   5   2  15       12.27       -2.20      7.27 o 
   6   2  15        5.12       14.98      9.25 o 
   7   2  15        0.14       14.94      9.08 o 
   8   2  15        0.78       -2.06      9.75 o 
   9   2  15       95.21       67.17     15.78 o 
  10   2  15      121.57      168.49     16.03 o 
  11   2  15        2.35      -10.98     12.72 o 
  12   2  15        5.83       13.29     13.74 o 
  13   2  15        0.01        6.72     16.10 o 
   1   3  15        5.97       13.05      8.81 o 
   2   3  15      101.42      165.44     13.55 o 
   3   3  15      698.32      721.08     20.73 o 
   4   3  15       72.63       98.00     16.66 o 
   5   3  15      290.14      322.97     19.63 o 
   6   3  15       12.96       14.92     10.68 o 
   7   3  15      431.54      375.55     23.98 o 
   8   3  15      671.52      671.06     27.43 o 
   9   3  15      365.29      379.19     23.98 o 
  10   3  15       33.81        9.44     13.82 o 
  11   3  15        1.03       15.02     14.83 o 
  12   3  15       64.79       67.47     18.17 o 
  13   3  15       18.98        8.96     16.83 o 
   0   4  15       25.67        8.05     17.66 o 
   1   4  15      364.92      416.11     18.84 o 
   2   4  15      560.37      528.74     24.46 o 
   3   4  15      156.14      184.77     15.36 o 
   4   4  15       14.97       30.64     10.65 o 
   5   4  15        9.77       -2.52      8.89 o 
   6   4  15        0.00       -8.70     10.69 o 
   7   4  15        0.47       -0.07     10.96 o 
   8   4  15       41.15       34.14     12.38 o 
   9   4  15       19.93       20.99     13.81 o 
  10   4  15       30.11       31.15     17.20 o 
  11   4  15       54.63       55.91     17.10 o 
  12   4  15        2.55        4.10     16.41 o 
   1   5  15       50.03       51.44     11.88 o 
   2   5  15      617.76      569.24     22.35 o 
   3   5  15      176.55      174.49     17.26 o 
   4   5  15      378.73      370.66     25.08 o 
   5   5  15       85.11      100.09     15.88 o 
   6   5  15      469.38      504.18     27.59 o 
   7   5  15       47.56       35.99     17.47 o 
   8   5  15       35.98       52.19     17.23 o 
   9   5  15      131.26      139.96     29.53 o 
  10   5  15        2.17       -5.89     14.39 o 
  11   5  15        0.92      -23.36     15.57 o 
   0   6  15       87.02       89.23     28.23 o 
   1   6  15      391.70      448.48     26.49 o 
   2   6  15      136.72      177.25     17.97 o 
   3   6  15      768.09      752.19     32.65 o 
   4   6  15       31.26       27.44     13.25 o 
   5   6  15      152.94      137.27     20.57 o 
   6   6  15       90.67       73.70     23.69 o 
   7   6  15       10.66       -6.79     17.89 o 
   8   6  15       32.92       35.44     18.08 o 
   9   6  15      117.79      159.16     24.22 o 
  10   6  15       33.27       10.91     18.35 o 
   1   7  15        0.70      -11.27     12.34 o 
   2   7  15      770.75      787.58     31.44 o 
   3   7  15      304.82      290.46     22.59 o 
   4   7  15       69.73       69.28     18.22 o 
   5   7  15       48.54       68.93     19.42 o 
   6   7  15       57.68       63.49     18.84 o 
   7   7  15        0.04      -23.55     15.70 o 
   8   7  15        0.44       12.12     17.75 o 
   9   7  15        4.55       -5.10     18.00 o 
   0   8  15      509.83      491.15     89.67 o 
   1   8  15       41.72       54.85     17.50 o 
   2   8  15        7.17       21.62     16.72 o 
   3   8  15       51.90       24.77     19.52 o 
   4   8  15      257.12      262.60     30.76 o 
   5   8  15       44.35       20.12     19.39 o 
   6   8  15        7.93       10.10     18.97 o 
   7   8  15        4.15      -13.46     19.31 o 
   1   9  15        8.23       45.87     21.79 o 
   2   9  15      116.61      141.94     26.53 o 
   3   9  15       24.91       43.75     22.45 o 
   4   9  15       28.59        4.58     18.48 o 
   5   9  15       61.00       44.06     20.57 o 
   0   0  16      808.34      834.73     31.43 o 
   1   0  16      246.78      228.30     18.45 o 
   2   0  16       10.60       12.56      8.16 o 
   3   0  16      645.66      641.54     20.45 o 
   4   0  16     2057.45     2084.41     52.82 o 
   5   0  16      425.14      415.41     20.60 o 
   6   0  16       12.23       26.26      9.89 o 
   7   0  16       95.23      136.01     17.37 o 
   8   0  16      546.52      572.04     28.36 o 
   9   0  16       41.64       29.71     19.92 o 
  10   0  16       16.28        0.67     15.93 o 
  11   0  16        3.76       11.94     18.44 o 
  12   0  16        1.57       -1.87     19.74 o 
  13   0  16       18.47       11.67     25.54 o 
   1   1  16      124.46      144.92      8.22 o 
   2   1  16        1.71        4.63      5.90 o 
   3   1  16      476.40      517.21     15.13 o 
   4   1  16      121.56      111.38      9.10 o 
   5   1  16      450.90      446.40     19.46 o 
   6   1  16       27.11       46.91      9.74 o 
   7   1  16      556.29      545.70     21.99 o 
   8   1  16      138.28      119.91     11.96 o 
   9   1  16      210.77      220.86     15.61 o 
  10   1  16       40.18       20.61     10.89 o 
  11   1  16       77.95       88.01     14.43 o 
  12   1  16       84.73       81.92     18.22 o 
  13   1  16       48.22       76.72     20.65 o 
   0   2  16       98.58       68.09     18.04 o 
   1   2  16        1.27       -2.13      8.84 o 
   2   2  16      264.39      297.63     13.85 o 
   3   2  16       20.55        2.04      7.76 o 
   4   2  16      128.00      146.78     11.24 o 
   5   2  16        8.91       10.04      7.99 o 
   6   2  16      312.26      316.44     16.12 o 
   7   2  16        1.10       21.42      9.51 o 
   8   2  16       27.56       22.87     12.00 o 
   9   2  16       14.82       33.57     11.68 o 
  10   2  16      565.55      571.39     27.96 o 
  11   2  16       27.46        5.97     13.12 o 
  12   2  16       25.37       29.08     15.25 o 
  13   2  16        0.33      -12.93     17.11 o 
   1   3  16       67.86       70.71     11.14 o 
   2   3  16       41.63       43.29     10.46 o 
   3   3  16        8.49        4.53      9.49 o 
   4   3  16       34.58       31.53      9.73 o 
   5   3  16      631.15      658.22     21.44 o 
   6   3  16      665.27      605.63     23.08 o 
   7   3  16       18.90       16.90     11.00 o 
   8   3  16       38.85       43.28     12.42 o 
   9   3  16       97.74      107.26     15.57 o 
  10   3  16       26.56       23.55     14.36 o 
  11   3  16        3.21        8.67     14.86 o 
  12   3  16       63.99       49.94     17.50 o 
   0   4  16       58.58       43.44     15.96 o 
   1   4  16      147.10      175.90     21.83 o 
   2   4  16      261.41      272.96     17.00 o 
   3   4  16      697.17      674.65     25.06 o 
   4   4  16      464.59      493.02     21.38 o 
   5   4  16      414.34      383.24     22.63 o 
   6   4  16       82.30       78.48     20.60 o 
   7   4  16       15.60       26.93     12.10 o 
   8   4  16      116.02      105.47     19.24 o 
   9   4  16        0.34       -2.37     13.23 o 
  10   4  16       11.05       -2.64     13.87 o 
  11   4  16       35.94       42.96     17.02 o 
  12   4  16       28.71       47.03     20.17 o 
   1   5  16      206.50      180.47     19.23 o 
   2   5  16       11.34        7.07     10.72 o 
   3   5  16      164.95      151.70     18.57 o 
   4   5  16       39.44       34.24     13.22 o 
   5   5  16      154.82      147.20     17.41 o 
   6   5  16       62.73       76.70     16.32 o 
   7   5  16        0.05        4.05     14.62 o 
   8   5  16        1.88        2.50     15.48 o 
   9   5  16      328.95      380.71     30.01 o 
  10   5  16       87.17       70.88     20.22 o 
  11   5  16       18.89       20.64     21.63 o 
   0   6  16      221.04      212.26     25.18 o 
   1   6  16       89.96       80.84     13.91 o 
   2   6  16        2.76        2.73     11.87 o 
   3   6  16      167.68      200.28     19.39 o 
   4   6  16       85.16       57.95     23.30 o 
   5   6  16       97.04       56.58     17.48 o 
   6   6  16        0.40      -12.03     13.77 o 
   7   6  16       19.00      -11.77     15.67 o 
   8   6  16       40.48        0.33     16.80 o 
   9   6  16        4.94       15.60     18.01 o 
  10   6  16        9.99        8.61     19.45 o 
   1   7  16       35.15       14.58     14.13 o 
   2   7  16      111.67      112.71     17.64 o 
   3   7  16       18.38       13.05     15.10 o 
   4   7  16       18.57       30.62     16.28 o 
   5   7  16       11.64       -6.81     15.68 o 
   6   7  16        7.01       13.84     17.63 o 
   7   7  16       11.25       30.79     17.86 o 
   8   7  16        7.36      -12.19     17.23 o 
   9   7  16        0.27       -3.21     18.10 o 
   0   8  16       83.53       79.57     27.85 o 
   1   8  16      110.54      103.85     19.73 o 
   2   8  16       53.93       51.61     18.38 o 
   3   8  16       41.01       16.61     19.25 o 
   4   8  16        9.66       -1.26     17.20 o 
   5   8  16        0.66       19.62     17.99 o 
   6   8  16        4.41        8.82     18.05 o 
   7   8  16        0.09       32.30     21.38 o 
   1   9  16      179.92      241.81     30.65 o 
   2   9  16       71.86       75.73     24.76 o 
   3   9  16        8.27       33.33     23.49 o 
   4   9  16        1.75       11.23     19.54 o 
   1   1  17       44.47       33.71      6.99 o 
   2   1  17      996.54     1031.87     22.68 o 
   3   1  17      344.84      378.55     16.69 o 
   4   1  17        3.62        7.52      6.62 o 
   5   1  17       16.84       17.99      8.00 o 
   6   1  17      237.12      244.29     14.08 o 
   7   1  17      480.13      491.10     17.53 o 
   8   1  17        7.71        1.68      9.09 o 
   9   1  17        3.89       -2.46     10.05 o 
  10   1  17       18.00        1.21     12.01 o 
  11   1  17      192.90      189.30     19.09 o 
  12   1  17       19.50       11.62     16.58 o 
  13   1  17        0.58        6.14     17.19 o 
   0   2  17       12.11       16.29     12.69 o 
   1   2  17      292.21      249.43     19.20 o 
   2   2  17        1.26       -4.79      7.73 o 
   3   2  17      245.76      264.10     14.90 o 
   4   2  17      561.29      531.64     18.83 o 
   5   2  17      184.26      157.77     14.44 o 
   6   2  17      139.50      166.92     14.03 o 
   7   2  17      247.50      251.04     18.93 o 
   8   2  17       76.60       76.20     13.88 o 
   9   2  17      384.31      408.53     24.02 o 
  10   2  17       23.82       22.54     13.58 o 
  11   2  17        1.95        9.83     15.33 o 
  12   2  17        2.39       -3.98     17.29 o 
  13   2  17        1.71       -5.22     19.57 o 
   1   3  17       72.99       63.21     11.29 o 
   2   3  17       54.07       48.48     14.96 o 
   3   3  17        0.03      -10.59      9.01 o 
   4   3  17      236.28      245.71     16.42 o 
   5   3  17       70.67       64.72     11.79 o 
   6   3  17      169.06      157.59     15.67 o 
   7   3  17       58.29       59.07     13.02 o 
   8   3  17       52.83       22.93     15.22 o 
   9   3  17       16.01       29.09     13.38 o 
  10   3  17       51.10       52.87     16.12 o 
  11   3  17       21.04       30.26     20.62 o 
  12   3  17        8.94       23.20     16.42 o 
   0   4  17      197.57      206.17     23.03 o 
   1   4  17       54.79       45.22     14.60 o 
   2   4  17       10.02        7.86     10.76 o 
   3   4  17        0.98        2.46     11.05 o 
   4   4  17      109.73      117.75     14.77 o 
   5   4  17     1070.44     1130.79     38.70 o 
   6   4  17       97.95      118.10     26.84 o 
   7   4  17      333.05      400.12     27.23 o 
   8   4  17        0.76        0.20     13.94 o 
   9   4  17       47.56       63.77     17.47 o 
  10   4  17        4.90       20.74     15.72 o 
  11   4  17        6.65       -2.55     15.19 o 
  12   4  17        3.26      -15.27     20.03 o 
   1   5  17     1423.55     1373.53     52.48 o 
   2   5  17       29.88       38.25     12.50 o 
   3   5  17      205.56      196.18     21.02 o 
   4   5  17       84.43       92.95     15.72 o 
   5   5  17       90.50       51.98     14.04 o 
   6   5  17       15.42       37.36     14.47 o 
   7   5  17       80.00       77.89     18.11 o 
   8   5  17       46.47       49.91     18.10 o 
   9   5  17       10.80       20.04     17.08 o 
  10   5  17       61.81      110.52     21.93 o 
  11   5  17       46.32       62.57     21.93 o 
   0   6  17      480.55      445.63     40.43 o 
   1   6  17       21.80       18.70     12.39 o 
   2   6  17      131.02      139.95     23.47 o 
   3   6  17        3.97        4.57     14.30 o 
   4   6  17        0.27       10.01     11.78 o 
   5   6  17       61.32       61.05     19.78 o 
   6   6  17        0.64       -3.18     15.54 o 
   7   6  17        1.84       18.89     17.13 o 
   8   6  17        2.94      -14.14     16.83 o 
   9   6  17        9.20       18.34     18.68 o 
  10   6  17       31.31       25.39     20.65 o 
   1   7  17      488.80      463.39     26.77 o 
   2   7  17       61.54       47.15     16.10 o 
   3   7  17      118.66       81.12     19.18 o 
   4   7  17       14.38        7.83     15.40 o 
   5   7  17       30.73       30.89     17.62 o 
   6   7  17       88.02       61.78     32.80 o 
   7   7  17        0.07       14.38     17.85 o 
   8   7  17        0.06        9.12     18.26 o 
   0   8  17       38.93       58.14     26.41 o 
   1   8  17       11.15       25.71     16.67 o 
   2   8  17       42.78       36.34     20.26 o 
   3   8  17        0.01       -1.72     18.00 o 
   4   8  17       43.53       61.76     20.42 o 
   5   8  17        0.01      -21.54     17.03 o 
   6   8  17        8.76       -8.69     19.22 o 
   1   9  17      145.74      190.58     29.53 o 
   2   9  17        8.33       39.94     22.65 o 
   3   9  17        3.89       -3.02     21.83 o 
   0   0  18     3466.61     3429.08     97.38 o 
   1   0  18      595.84      728.95     30.09 o 
   2   0  18      205.02      207.24     14.86 o 
   3   0  18      134.97      160.17     15.70 o 
   4   0  18      174.08      152.23     16.22 o 
   5   0  18       14.57       22.69     11.46 o 
   6   0  18      128.81      153.03     17.69 o 
   7   0  18      138.68      157.97     21.35 o 
   8   0  18      952.59     1068.62     37.61 o 
   9   0  18      124.88      119.63     19.90 o 
  10   0  18       57.49       98.07     34.55 o 
  11   0  18        5.63       10.03     19.03 o 
  12   0  18       49.56       51.76     22.83 o 
  13   0  18      102.64      133.77     39.53 o 
   1   1  18       21.00       13.98      8.24 o 
   2   1  18      174.62      216.72     12.17 o 
   3   1  18      355.09      381.24     15.61 o 
   4   1  18      374.01      382.61     16.37 o 
   5   1  18       25.98        7.20      8.31 o 
   6   1  18       93.62      111.26     11.71 o 
   7   1  18        0.49       -5.46      9.40 o 
   8   1  18        8.14       -0.71     10.82 o 
   9   1  18      454.05      458.47     24.90 o 
  10   1  18       66.89       62.72     14.64 o 
  11   1  18       83.39       81.65     17.47 o 
  12   1  18        7.82       27.17     18.04 o 
   0   2  18      307.19      338.75     24.24 o 
   1   2  18       47.14       33.82     10.45 o 
   2   2  18       72.03       79.73     13.00 o 
   3   2  18       25.87       40.33     10.83 o 
   4   2  18      182.03      185.21     15.21 o 
   5   2  18        3.55       18.77      9.95 o 
   6   2  18       64.34       79.35     13.32 o 
   7   2  18       16.37       21.23     11.98 o 
   8   2  18      121.03      123.54     15.51 o 
   9   2  18       38.56       28.63     13.10 o 
  10   2  18       14.16       14.92     13.54 o 
  11   2  18        0.56        0.55     15.73 o 
  12   2  18       81.62       82.73     19.77 o 
   1   3  18       41.51       25.02     11.29 o 
   2   3  18      158.55      181.85     15.31 o 
   3   3  18      209.41      193.30     15.90 o 
   4   3  18      206.98      216.85     17.28 o 
   5   3  18       78.07       76.77     13.43 o 
   6   3  18      316.60      347.82     25.74 o 
   7   3  18      537.05      558.48     24.07 o 
   8   3  18        2.20       -4.87     11.49 o 
   9   3  18       21.38        3.36     11.17 o 
  10   3  18       74.78       42.81     16.02 o 
  11   3  18        5.30        7.61     15.53 o 
  12   3  18        0.16       -9.51     16.84 o 
   0   4  18        0.29       -7.54     18.51 o 
   1   4  18       83.40       69.86     12.82 o 
   2   4  18      200.05      198.96     18.48 o 
   3   4  18      173.91      139.82     15.36 o 
   4   4  18      103.13       96.08     15.29 o 
   5   4  18      334.87      341.21     24.52 o 
   6   4  18        9.04        2.50     12.07 o 
   7   4  18       15.26        9.59     11.63 o 
   8   4  18       24.14       49.36     17.39 o 
   9   4  18        2.45       10.76     16.46 o 
  10   4  18        0.25       -1.54     16.71 o 
  11   4  18       20.06       -2.89     17.35 o 
   1   5  18        2.25       -5.00     10.50 o 
   2   5  18        0.49       -8.13     10.51 o 
   3   5  18        8.55       -1.54     14.71 o 
   4   5  18       11.52       16.27     13.23 o 
   5   5  18        3.82       -0.23     12.52 o 
   6   5  18       17.57       18.97     13.57 o 
   7   5  18        0.00       14.16     16.50 o 
   8   5  18      181.93      239.74     25.77 o 
   9   5  18        0.18       11.87     17.52 o 
  10   5  18        4.02       13.29     18.49 o 
   0   6  18      418.99      373.28     30.97 o 
   1   6  18      189.28      222.30     20.23 o 
   2   6  18      244.25      236.84     28.91 o 
   3   6  18        0.15        3.67     13.63 o 
   4   6  18        0.00      -14.04     13.55 o 
   5   6  18       29.70       34.34     17.38 o 
   6   6  18      179.99      127.54     21.41 o 
   7   6  18       47.52       27.84     17.71 o 
   8   6  18       21.99       22.59     17.82 o 
   9   6  18        0.02        0.36     17.92 o 
   1   7  18        2.36        0.40     14.32 o 
   2   7  18      110.65      124.73     20.48 o 
   3   7  18       36.40       33.07     16.76 o 
   4   7  18      131.14      139.58     22.41 o 
   5   7  18        0.23       16.94     17.42 o 
   6   7  18        6.07       20.33     18.16 o 
   7   7  18       72.51       71.11     22.94 o 
   8   7  18        0.03        4.69     18.49 o 
   0   8  18       63.77       25.06     24.67 o 
   1   8  18       61.13       89.72     20.82 o 
   2   8  18        0.10       19.17     19.87 o 
   3   8  18       91.30      100.66     22.92 o 
   4   8  18       12.49       28.31     25.08 o 
   5   8  18        6.73       16.56     19.51 o 
   6   8  18        5.18       18.38     20.74 o 
   1   1  19       72.19       46.08     10.39 o 
   2   1  19       17.28       23.16      9.67 o 
   3   1  19       31.59       31.23      9.13 o 
   4   1  19      313.40      331.94     16.32 o 
   5   1  19      102.05       77.77     15.90 o 
   6   1  19        0.07        4.60     10.54 o 
   7   1  19      803.88      798.43     30.78 o 
   8   1  19      260.58      312.13     20.08 o 
   9   1  19        3.59        7.30     13.60 o 
  10   1  19       51.44       63.01     15.90 o 
  11   1  19       42.63       39.03     16.95 o 
  12   1  19       54.38       64.03     22.60 o 
   0   2  19       14.05       11.93     14.72 o 
   1   2  19       17.14       15.57     10.16 o 
   2   2  19       78.20       52.47     12.65 o 
   3   2  19       47.75       45.13     11.59 o 
   4   2  19       36.55       34.86     11.33 o 
   5   2  19       91.70       92.13     13.29 o 
   6   2  19        1.52      -14.54      9.69 o 
   7   2  19      354.27      421.99     21.51 o 
   8   2  19        9.42       -3.74     10.91 o 
   9   2  19       23.21       49.61     15.12 o 
  10   2  19       11.18       16.92     14.74 o 
  11   2  19       29.43       69.80     19.42 o 
  12   2  19        1.49       16.34     17.73 o 
   1   3  19      432.59      452.11     20.51 o 
   2   3  19      287.93      304.31     18.21 o 
   3   3  19     1863.27     1839.29     40.71 o 
   4   3  19      326.35      354.99     19.95 o 
   5   3  19       23.95       32.23     12.07 o 
   6   3  19      304.81      327.50     21.92 o 
   7   3  19      216.48      222.31     19.62 o 
   8   3  19        0.92        6.35     13.62 o 
   9   3  19        3.78        1.46     13.32 o 
  10   3  19        3.85       28.63     15.79 o 
  11   3  19        3.57      -18.05     17.78 o 
   0   4  19       13.39       12.85     15.89 o 
   1   4  19        4.36       -7.31      9.89 o 
   2   4  19       47.06       68.17     13.90 o 
   3   4  19       27.99       35.37     12.19 o 
   4   4  19      216.42      242.23     20.51 o 
   5   4  19       43.59       32.24     14.23 o 
   6   4  19       63.63       53.43     14.38 o 
   7   4  19       37.39       29.70     19.42 o 
   8   4  19       27.82       12.51     18.45 o 
   9   4  19       87.27       76.43     19.20 o 
  10   4  19        0.32        8.34     17.19 o 
  11   4  19        1.88       14.74     18.35 o 
   1   5  19     1002.56      948.02     32.46 o 
   2   5  19      113.18      123.62     16.87 o 
   3   5  19       44.24       61.98     16.19 o 
   4   5  19      124.75      107.58     16.84 o 
   5   5  19       11.99       -2.72     12.67 o 
   6   5  19        0.46       -6.63     12.35 o 
   7   5  19       54.72       68.69     18.62 o 
   8   5  19        9.81       27.02     17.92 o 
   9   5  19       94.45       90.33     21.53 o 
  10   5  19       10.81       10.03     19.15 o 
   0   6  19        9.26       25.35     17.27 o 
   1   6  19       80.81       82.80     16.26 o 
   2   6  19       12.07       18.79     14.08 o 
   3   6  19      117.71       57.01     16.97 o 
   4   6  19       35.43       36.28     15.85 o 
   5   6  19       22.90       33.58     17.35 o 
   6   6  19       52.76       42.20     19.51 o 
   7   6  19       16.16       -3.67     17.11 o 
   8   6  19      115.89       96.02     22.49 o 
   9   6  19       26.28       56.28     21.51 o 
   1   7  19       14.48       21.90     15.44 o 
   2   7  19       51.07       61.48     17.01 o 
   3   7  19        1.14       43.94     18.64 o 
   4   7  19      179.13      197.37     24.82 o 
   5   7  19       13.31       12.21     18.20 o 
   6   7  19       11.99       10.81     18.39 o 
   7   7  19        3.97       14.58     19.59 o 
   0   8  19      129.83      137.94     33.47 o 
   1   8  19        1.92      -18.76     17.48 o 
   2   8  19        2.56        6.92     20.56 o 
   3   8  19       14.64        5.05     17.69 o 
   4   8  19        8.14        0.34     19.15 o 
   5   8  19        0.92       18.58     20.39 o 
   0   0  20      281.45      335.68     54.27 o 
   1   0  20       88.24       85.61     15.95 o 
   2   0  20       20.50        6.16     12.96 o 
   3   0  20       86.01      111.30     17.76 o 
   4   0  20       26.38       28.96     14.65 o 
   5   0  20        1.25       -3.96     13.29 o 
   6   0  20      753.60      716.54     40.06 o 
   7   0  20      541.06      544.56     32.69 o 
   8   0  20       56.78       18.31     15.43 o 
   9   0  20      130.17      101.32     35.38 o 
  10   0  20      241.86      282.95     36.14 o 
  11   0  20        2.21       17.36     23.72 o 
  12   0  20       14.17       37.82     25.75 o 
   1   1  20      502.21      495.36     19.85 o 
   2   1  20        0.42      -13.79      9.19 o 
   3   1  20      230.61      199.08     16.21 o 
   4   1  20       27.99       17.72     10.27 o 
   5   1  20        0.54       10.08     10.57 o 
   6   1  20       49.94       42.42     11.76 o 
   7   1  20      161.45      123.48     15.95 o 
   8   1  20      187.33      199.16     19.30 o 
   9   1  20      157.97      195.89     24.12 o 
  10   1  20       11.82        5.48     14.27 o 
  11   1  20        0.31       -2.98     15.68 o 
  12   1  20       72.75      123.46     24.91 o 
   0   2  20      527.02      632.36     32.83 o 
   1   2  20       10.90        9.46     10.88 o 
   2   2  20        0.40      -12.89     10.23 o 
   3   2  20      355.32      302.13     18.19 o 
   4   2  20      688.70      643.43     32.54 o 
   5   2  20     1473.78     1408.77     36.06 o 
   6   2  20       33.34       35.19     12.47 o 
   7   2  20      287.32      265.92     25.57 o 
   8   2  20        3.21        8.29     12.78 o 
   9   2  20        4.02      -10.64     13.29 o 
  10   2  20       27.86       22.16     15.16 o 
  11   2  20       27.74       27.74     18.34 o 
   1   3  20      334.64      354.46     19.57 o 
   2   3  20       33.93       38.90     12.19 o 
   3   3  20       93.59       89.35     15.98 o 
   4   3  20      967.21      920.83     41.30 o 
   5   3  20      162.94      170.10     16.39 o 
   6   3  20      309.02      284.75     21.83 o 
   7   3  20       55.08       33.34     13.97 o 
   8   3  20        8.97       13.66     13.64 o 
   9   3  20        0.01        1.80     13.92 o 
  10   3  20       60.34       69.60     21.74 o 
  11   3  20        1.23       -1.88     18.17 o 
   0   4  20        8.04       39.41     17.22 o 
   1   4  20       47.72       55.98     13.20 o 
   2   4  20        1.19       -3.95     11.03 o 
   3   4  20      225.91      201.91     17.82 o 
   4   4  20       47.64       23.56     13.42 o 
   5   4  20      141.33      126.51     21.14 o 
   6   4  20        2.10       -2.38     12.99 o 
   7   4  20        2.29      -14.92     12.88 o 
   8   4  20       29.11       43.15     17.57 o 
   9   4  20        0.03      -13.10     15.92 o 
  10   4  20        2.13       -3.56     18.43 o 
   1   5  20       20.96        5.33     12.26 o 
   2   5  20      154.59      108.41     16.06 o 
   3   5  20       17.20       -2.54     13.12 o 
   4   5  20       47.70       20.27     13.85 o 
   5   5  20       56.99       52.34     15.52 o 
   6   5  20       33.32       43.48     15.81 o 
   7   5  20        3.39       13.89     15.35 o 
   8   5  20        1.21       11.13     17.29 o 
   9   5  20        0.00       30.48     18.81 o 
   0   6  20       45.92       41.37     20.39 o 
   1   6  20       15.85        7.01     15.69 o 
   2   6  20       13.17        5.42     14.00 o 
   3   6  20       32.88       25.80     15.92 o 
   4   6  20        2.85       -1.01     14.48 o 
   5   6  20        5.30      -11.46     15.12 o 
   6   6  20        8.12        0.85     17.60 o 
   7   6  20       20.57       51.65     19.24 o 
   8   6  20        0.15      -10.69     17.77 o 
   1   7  20      106.44      137.39     19.98 o 
   2   7  20        5.69       26.72     16.42 o 
   3   7  20        0.01       -6.47     16.69 o 
   4   7  20        2.84       43.41     22.11 o 
   5   7  20       10.17       35.11     20.31 o 
   6   7  20        1.84       -2.61     18.68 o 
   0   8  20        2.04      -31.18     23.09 o 
   1   8  20        0.14       12.80     18.04 o 
   2   8  20       15.51       21.03     22.09 o 
   3   8  20       31.96       28.48     19.09 o 
   4   8  20        0.01       21.65     19.88 o 
   1   1  21       73.39       57.08     12.60 o 
   2   1  21      144.86      145.75     16.62 o 
   3   1  21        2.87       -7.11     10.38 o 
   4   1  21      519.39      465.40     24.52 o 
   5   1  21       49.69       61.07     13.41 o 
   6   1  21        1.00        3.56     10.06 o 
   7   1  21        4.10       18.30     11.71 o 
   8   1  21      178.28      184.98     19.37 o 
   9   1  21        0.94       17.22     15.42 o 
  10   1  21        3.27        5.00     16.18 o 
  11   1  21       17.62        9.91     18.84 o 
   0   2  21      208.38      190.86     22.80 o 
   1   2  21       38.85       34.60     11.86 o 
   2   2  21      193.04      186.14     15.66 o 
   3   2  21      351.69      388.17     21.43 o 
   4   2  21       15.00       11.89     11.38 o 
   5   2  21        0.77      -11.40     11.80 o 
   6   2  21      727.46      723.04     29.14 o 
   7   2  21        0.12       -1.87     13.55 o 
   8   2  21      107.38      129.62     19.33 o 
   9   2  21        0.07        5.76     14.93 o 
  10   2  21        0.03       -4.74     15.28 o 
  11   2  21        0.00        7.85     17.25 o 
   1   3  21        7.31        3.73     10.98 o 
   2   3  21      213.30      264.93     30.96 o 
   3   3  21        0.00       15.80     11.81 o 
   4   3  21      143.77      148.62     16.96 o 
   5   3  21        1.58       -5.85     11.27 o 
   6   3  21       68.77      102.72     16.70 o 
   7   3  21       75.09       63.90     18.93 o 
   8   3  21        0.00        7.74     15.09 o 
   9   3  21        1.38       16.10     16.02 o 
  10   3  21        4.80       16.70     19.19 o 
  11   3  21        3.66       -2.83     19.64 o 
   0   4  21      411.26      406.71     30.74 o 
   1   4  21        4.02       -0.90     11.30 o 
   2   4  21      596.74      566.06     26.34 o 
   3   4  21      102.19       87.42     17.53 o 
   4   4  21       35.89        7.54     13.15 o 
   5   4  21       93.16       76.50     16.58 o 
   6   4  21       12.77        6.42     13.74 o 
   7   4  21       10.94        0.81     14.60 o 
   8   4  21       21.29       24.22     17.31 o 
   9   4  21        8.16        2.04     17.72 o 
  10   4  21       18.02       40.16     21.51 o 
   1   5  21        8.98       -9.87     11.31 o 
   2   5  21       57.13       39.41     16.00 o 
   3   5  21       37.42       28.06     14.10 o 
   4   5  21       54.49       11.53     18.86 o 
   5   5  21        2.77       20.34     15.31 o 
   6   5  21        2.59       -6.98     14.12 o 
   7   5  21       46.72       50.39     19.07 o 
   8   5  21        6.39       12.02     17.79 o 
   9   5  21        4.44        2.33     19.07 o 
   0   6  21      203.78      199.23     27.98 o 
   1   6  21       22.71       26.84     14.75 o 
   2   6  21       23.09       -0.42     14.60 o 
   3   6  21        0.57       -5.72     14.27 o 
   4   6  21        9.70        5.95     14.60 o 
   5   6  21       17.87        3.68     17.26 o 
   6   6  21       18.24       72.34     21.83 o 
   7   6  21        0.22       23.53     18.49 o 
   8   6  21        1.80        5.56     19.68 o 
   1   7  21       42.18       36.23     18.68 o 
   2   7  21       75.52       69.52     17.91 o 
   3   7  21        6.94       -0.64     15.40 o 
   4   7  21       17.96        8.83     17.54 o 
   5   7  21        5.31       -3.75     17.63 o 
   6   7  21        2.78      -21.55     18.89 o 
   0   8  21        3.64       29.98     28.45 o 
   1   8  21       35.50       49.12     21.24 o 
   2   8  21       20.99       33.89     22.48 o 
   0   0  22     1612.60     1490.70    101.80 o 
   1   0  22     1079.79     1045.25     82.71 o 
   2   0  22       27.60       46.65     25.85 o 
   3   0  22      305.59      205.49     34.14 o 
   4   0  22      476.09      511.78     36.56 o 
   5   0  22      157.91      136.91     37.47 o 
   6   0  22       85.24       95.46     30.27 o 
   7   0  22        4.74        5.31     18.96 o 
   8   0  22        0.08       13.87     27.44 o 
   9   0  22       10.62       19.33     23.42 o 
  10   0  22       29.77       33.77     31.33 o 
  11   0  22      128.01      152.17     68.09 o 
   1   1  22      145.83      122.89     21.71 o 
   2   1  22      126.22       98.78     16.31 o 
   3   1  22       69.16       69.86     15.12 o 
   4   1  22      134.24      102.81     17.49 o 
   5   1  22        2.35      -13.92     12.25 o 
   6   1  22      283.59      327.87     23.35 o 
   7   1  22        8.92       11.46     12.71 o 
   8   1  22       13.81       18.13     14.25 o 
   9   1  22        0.00       -6.42     15.53 o 
  10   1  22        5.44        8.95     16.69 o 
  11   1  22       29.65       29.56     19.87 o 
   0   2  22       87.03      115.17     20.01 o 
   1   2  22      189.47      169.84     15.25 o 
   2   2  22      229.26      250.42     19.40 o 
   3   2  22     1066.10     1023.70     44.95 o 
   4   2  22       81.28      109.27     16.37 o 
   5   2  22      100.73       88.60     20.95 o 
   6   2  22       87.20      113.59     16.77 o 
   7   2  22        6.71      -19.58     13.05 o 
   8   2  22       24.38        2.21     15.31 o 
   9   2  22        2.91        2.55     17.93 o 
  10   2  22       14.26       30.97     17.89 o 
  11   2  22        0.48       15.52     20.19 o 
   1   3  22       56.55       57.92     12.96 o 
   2   3  22      306.28      336.29     22.14 o 
   3   3  22       31.57       21.90     12.85 o 
   4   3  22        1.91       -3.10     12.00 o 
   5   3  22        3.49       10.25     12.91 o 
   6   3  22        6.92       10.12     15.36 o 
   7   3  22       44.13       19.23     16.05 o 
   8   3  22        3.13       13.69     15.48 o 
   9   3  22        0.17       17.87     16.49 o 
  10   3  22        3.12      -26.44     17.63 o 
   0   4  22      431.91      401.82     31.93 o 
   1   4  22        8.12       18.85     12.38 o 
   2   4  22        5.30       -0.95     11.37 o 
   3   4  22      331.54      330.27     21.94 o 
   4   4  22        5.56      -18.35     12.23 o 
   5   4  22      168.00      146.63     35.18 o 
   6   4  22        0.19       24.42     15.04 o 
   7   4  22        7.85       24.45     15.73 o 
   8   4  22        0.01        9.09     17.18 o 
   9   4  22       13.31      -23.97     17.58 o 
   1   5  22       62.38       47.43     16.90 o 
   2   5  22       90.74       80.18     16.19 o 
   3   5  22       56.27       39.20     19.13 o 
   4   5  22        2.00      -12.36     13.92 o 
   5   5  22        5.39       -2.48     15.10 o 
   6   5  22        0.00      -12.97     14.40 o 
   7   5  22       11.91       32.52     19.10 o 
   8   5  22        0.67       -6.30     17.55 o 
   0   6  22       57.97       33.08     20.60 o 
   1   6  22        1.34       21.04     14.90 o 
   2   6  22      117.18      108.91     18.86 o 
   3   6  22        3.05      -20.28     14.31 o 
   4   6  22        0.30        0.69     15.17 o 
   5   6  22       13.56        6.90     17.54 o 
   6   6  22        1.57       19.46     17.97 o 
   7   6  22        0.09       28.32     19.71 o 
   1   7  22       19.07        7.98     17.85 o 
   2   7  22        2.60       12.41     18.90 o 
   3   7  22        1.09       -0.88     16.12 o 
   4   7  22        0.78       -8.42     17.93 o 
   5   7  22        8.62       -1.86     19.20 o 
   1   1  23      301.62      278.30     28.08 o 
   2   1  23        1.40       -2.31     13.78 o 
   3   1  23      364.06      384.16     27.03 o 
   4   1  23      226.02      243.95     23.79 o 
   5   1  23       48.81       28.44     14.95 o 
   6   1  23       67.35       57.49     20.86 o 
   7   1  23      195.34      198.79     29.61 o 
   8   1  23        0.23       -3.66     18.36 o 
   9   1  23      224.87      257.11     31.15 o 
  10   1  23       58.79       47.55     22.43 o 
   0   2  23       21.15       12.25     16.45 o 
   1   2  23      602.94      577.84     27.77 o 
   2   2  23       69.34       68.82     13.87 o 
   3   2  23       22.78       25.27     19.98 o 
   4   2  23       20.88       -0.64     11.37 o 
   5   2  23       15.25       15.70     13.48 o 
   6   2  23       37.07       38.38     14.48 o 
   7   2  23      169.21      180.82     21.97 o 
   8   2  23        9.83        2.53     16.84 o 
   9   2  23        0.00      -15.74     16.61 o 
  10   2  23       50.19       57.17     21.00 o 
   1   3  23       43.60       31.06     13.14 o 
   2   3  23       11.90       16.45     12.70 o 
   3   3  23        3.84       21.55     12.28 o 
   4   3  23       19.14        9.40     16.48 o 
   5   3  23        3.56       16.16     16.32 o 
   6   3  23        0.21      -15.08     14.33 o 
   7   3  23       12.45       16.09     15.77 o 
   8   3  23        5.46       13.39     16.23 o 
   9   3  23       23.43        8.72     17.19 o 
   0   4  23       21.02        9.87     17.96 o 
   1   4  23      294.43      320.24     21.68 o 
   2   4  23        8.83       19.92     12.62 o 
   3   4  23       83.06       80.93     21.37 o 
   4   4  23      113.28      115.18     26.28 o 
   5   4  23       23.82       12.22     14.31 o 
   6   4  23        2.79       14.40     14.67 o 
   7   4  23        2.67       31.33     17.14 o 
   8   4  23       18.22       34.51     20.24 o 
   9   4  23        3.87       14.79     20.77 o 
   1   5  23       41.96       26.22     14.09 o 
   2   5  23       14.25       10.61     14.17 o 
   3   5  23       30.84       31.17     15.39 o 
   4   5  23        0.89      -15.54     13.84 o 
   5   5  23        0.75        4.97     16.17 o 
   6   5  23        1.55       11.13     15.31 o 
   7   5  23        3.28        9.46     17.57 o 
   8   5  23        1.13       19.48     19.71 o 
   0   6  23      112.62      152.71     29.90 o 
   1   6  23        5.08       10.89     16.46 o 
   2   6  23       91.19       80.37     24.00 o 
   3   6  23       22.09        0.58     15.81 o 
   4   6  23        0.00       -8.42     15.44 o 
   5   6  23       35.10       41.00     20.18 o 
   6   6  23        0.15       15.93     18.81 o 
   1   7  23        8.70       14.73     18.22 o 
   2   7  23        3.00      -10.12     15.93 o 
   3   7  23        3.88       36.74     17.86 o 
   0   0  24     1940.20     1760.28    115.65 o 
   1   0  24       85.45       42.59     25.73 o 
   2   0  24      748.27      670.77     55.86 o 
   3   0  24      290.38      274.56     40.34 o 
   4   0  24       74.12       29.08     24.89 o 
   5   0  24       19.75       -2.42     23.72 o 
   6   0  24       94.70       63.20     32.21 o 
   7   0  24      270.26      391.23     57.01 o 
   8   0  24      776.96      920.78     66.67 o 
   9   0  24      293.80      312.59     46.88 o 
  10   0  24      133.43      168.68    115.63 o 
   1   1  24        0.02       13.26     24.36 o 
   2   1  24     1237.06     1212.65     50.38 o 
   3   1  24       16.75       13.50     17.36 o 
   4   1  24        9.34       17.06     17.48 o 
   5   1  24       29.53       13.38     15.11 o 
   6   1  24       49.52       38.72     17.80 o 
   7   1  24       10.79        4.18     16.02 o 
   8   1  24      103.93      112.09     28.83 o 
   9   1  24        4.57       15.16     21.33 o 
  10   1  24        0.49       10.13     21.39 o 
   0   2  24        8.31       -8.27     21.20 o 
   1   2  24       50.18       71.21     15.67 o 
   2   2  24       55.44       35.60     15.71 o 
   3   2  24        0.20       10.48     11.43 o 
   4   2  24       89.68       55.12     18.27 o 
   5   2  24      254.29      280.28     24.00 o 
   6   2  24      163.83      142.13     20.22 o 
   7   2  24       21.03       14.14     17.16 o 
   8   2  24       54.11       26.11     18.51 o 
   9   2  24        0.33       10.83     19.01 o 
   1   3  24        7.26       11.03     12.24 o 
   2   3  24       10.72      -17.43     11.62 o 
   3   3  24      176.97      180.84     20.70 o 
   4   3  24      186.82      181.44     20.23 o 
   5   3  24        2.29        8.34     17.69 o 
   6   3  24       97.10       87.49     19.48 o 
   7   3  24        6.63        4.07     16.41 o 
   8   3  24        0.17       -6.14     16.50 o 
   9   3  24        0.65        3.49     17.24 o 
   0   4  24        5.79       -0.61     18.68 o 
   1   4  24       49.32       48.58     16.00 o 
   2   4  24        7.42       -7.58     13.68 o 
   3   4  24        3.47        4.51     13.61 o 
   4   4  24       11.83       -2.89     13.96 o 
   5   4  24        6.53       10.15     14.30 o 
   6   4  24        2.60       13.33     16.76 o 
   7   4  24        1.74      -14.97     16.16 o 
   8   4  24        6.20       10.33     19.74 o 
   1   5  24       89.83      115.28     20.84 o 
   2   5  24       13.53        9.04     15.47 o 
   3   5  24        9.60       20.85     15.58 o 
   4   5  24        9.82        1.19     15.41 o 
   5   5  24        4.90       17.70     20.68 o 
   6   5  24        0.70        0.85     15.61 o 
   7   5  24        3.71       -4.61     18.81 o 
   0   6  24       77.99       31.99     22.76 o 
   1   6  24        4.14       28.33     16.57 o 
   2   6  24       27.95       43.88     17.87 o 
   3   6  24        8.43      -11.97     15.77 o 
   4   6  24       19.86       14.15     17.39 o 
   5   6  24        1.83       17.14     19.62 o 
   1   7  24        0.06      -13.50     17.67 o 
   1   1  25        5.12      -22.81     15.21 o 
   2   1  25       24.29       27.20     18.69 o 
   3   1  25       10.24      -20.33     16.20 o 
   4   1  25      552.58      633.99     40.40 o 
   5   1  25        0.39      -25.11     16.74 o 
   6   1  25        0.61        3.01     18.40 o 
   7   1  25       23.21       39.85     19.62 o 
   8   1  25       45.53       46.31     23.94 o 
   9   1  25        6.41        4.18     21.04 o 
   0   2  25        1.29       -1.59     23.27 o 
   1   2  25       77.35       65.03     20.76 o 
   2   2  25        0.02       -3.80     17.64 o 
   3   2  25       77.26       34.20     15.52 o 
   4   2  25        0.26       12.10     16.39 o 
   5   2  25        0.15       11.64     16.66 o 
   6   2  25      127.24      105.67     23.89 o 
   7   2  25        8.09       23.52     22.17 o 
   8   2  25        2.17       12.01     20.61 o 
   9   2  25        3.65       12.80     23.33 o 
   1   3  25       12.46       10.90     13.85 o 
   2   3  25        3.90       14.69     13.69 o 
   3   3  25       16.02       36.69     15.24 o 
   4   3  25      131.57      153.61     19.37 o 
   5   3  25        0.39       25.37     16.64 o 
   6   3  25       41.72       46.52     18.00 o 
   7   3  25        0.97        3.29     16.81 o 
   8   3  25        9.79       30.48     20.37 o 
   0   4  25        8.19       -6.89     18.84 o 
   1   4  25       17.29       26.77     14.41 o 
   2   4  25       22.02       49.55     15.59 o 
   3   4  25        3.84       -5.26     14.05 o 
   4   4  25        2.05        1.30     18.18 o 
   5   4  25        0.93        5.42     16.37 o 
   6   4  25        5.38       19.37     17.87 o 
   7   4  25        0.06        6.07     17.70 o 
   1   5  25       87.14       73.03     17.09 o 
   2   5  25       52.03       57.53     19.70 o 
   3   5  25        0.16       -1.95     15.66 o 
   4   5  25        0.05       -3.43     15.42 o 
   5   5  25       17.48       16.64     16.52 o 
   6   5  25        3.45      -18.79     16.51 o 
   0   6  25       61.54       10.57     25.05 o 
   1   6  25        7.67       15.37     17.05 o 
   2   6  25       13.55       11.54     18.72 o 
   3   6  25        3.39      -14.70     16.46 o 
   4   6  25        1.31       14.05     17.39 o 
   0   0  26      908.57      780.02     87.47 o 
   1   0  26      330.10      395.62     50.08 o 
   2   0  26       14.49       55.55     28.48 o 
   3   0  26      212.70      305.12     69.87 o 
   4   0  26       95.41       47.63     36.43 o 
   5   0  26      117.73       33.70     75.74 o 
   6   0  26        7.98      -15.94     27.55 o 
   7   0  26       11.86      -10.68     29.38 o 
   8   0  26       18.35       -1.66     29.14 o 
   1   1  26        6.17       30.08     18.31 o 
   2   1  26       14.04       -8.10     16.87 o 
   3   1  26       51.64       15.91     17.74 o 
   4   1  26       10.94      -12.71     23.33 o 
   5   1  26        1.05      -16.15     17.69 o 
   6   1  26       21.29        7.65     19.13 o 
   7   1  26       12.37       -5.60     18.92 o 
   8   1  26        8.87       16.28     29.13 o 
   0   2  26       41.10       41.54     28.91 o 
   1   2  26       94.14      106.95     23.59 o 
   2   2  26      156.24      156.02     26.06 o 
   3   2  26      219.74      241.00     30.13 o 
   4   2  26        7.61        5.43     20.26 o 
   5   2  26        0.43       12.46     16.99 o 
   6   2  26       47.51       47.65     22.57 o 
   7   2  26       93.24      108.18     28.12 o 
   8   2  26       37.37       20.24     22.04 o 
   1   3  26        0.95       18.64     17.33 o 
   2   3  26      147.11      193.73     33.11 o 
   3   3  26       15.45        9.77     17.04 o 
   4   3  26       15.15       32.33     16.62 o 
   5   3  26       32.62       15.89     18.84 o 
   6   3  26       22.77       45.17     19.69 o 
   7   3  26       16.49       21.92     19.80 o 
   0   4  26        3.61        0.53     19.27 o 
   1   4  26        0.87       -5.39     13.28 o 
   2   4  26       11.60        0.48     15.75 o 
   3   4  26       50.50       37.40     17.83 o 
   4   4  26        0.13       -0.77     18.24 o 
   5   4  26        6.87        0.72     16.92 o 
   6   4  26       22.53       20.85     18.39 o 
   1   5  26       41.12       44.42     16.67 o 
   2   5  26       47.93       28.79     18.65 o 
   3   5  26        0.25       17.38     15.70 o 
   4   5  26        3.48        8.49     17.68 o 
   5   5  26        2.88        7.75     18.51 o 
   0   6  26        0.84        9.46     25.75 o 
   1   6  26       10.84       -1.85     17.21 o 
   2   6  26        0.50        7.87     18.26 o 
   1   1  27       88.00       45.47     41.34 o 
   2   1  27       23.64       33.94     19.51 o 
   3   1  27       29.69       48.12     20.90 o 
   4   1  27        0.00       12.56     26.44 o 
   5   1  27       37.62       22.51     21.86 o 
   6   1  27       57.79       98.80     31.39 o 
   7   1  27       11.51       27.45     27.09 o 
   8   1  27        3.14      -21.49     24.27 o 
   0   2  27       99.51      117.15     39.13 o 
   1   2  27       54.15       22.13     20.12 o 
   2   2  27      187.14      183.64     28.10 o 
   3   2  27       15.83        0.81     18.94 o 
   4   2  27        0.27       12.79     20.33 o 
   5   2  27        0.09        2.08     18.95 o 
   6   2  27        0.00       25.14     23.60 o 
   7   2  27       53.82      100.26     31.63 o 
   1   3  27       17.46        3.22     18.94 o 
   2   3  27        2.86        5.22     18.97 o 
   3   3  27       35.50       23.77     20.44 o 
   4   3  27       25.66        0.60     17.89 o 
   5   3  27       66.79       67.59     24.69 o 
   6   3  27       52.67       39.43     24.50 o 
   0   4  27        0.24      -18.73     21.45 o 
   1   4  27       14.70        9.63     16.40 o 
   2   4  27        8.24       33.32     16.69 o 
   3   4  27       36.94       45.56     19.44 o 
   4   4  27       49.86       40.25     18.51 o 
   5   4  27       56.51       39.35     19.23 o 
   1   5  27        0.07        1.42     15.59 o 
   2   5  27       37.82       38.93     18.55 o 
   3   5  27        6.86       13.14     18.20 o 
   0   0  28      188.31      131.42     54.89 o 
   1   0  28        0.86       10.89     29.67 o 
   2   0  28      165.43      222.62     45.12 o 
   3   0  28      214.29      301.06     47.35 o 
   4   0  28        2.66        3.33     30.69 o 
   5   0  28       64.49       13.47     30.83 o 
   6   0  28       13.45       21.03     31.95 o 
   7   0  28       57.85       45.54     34.65 o 
   1   1  28        4.56      -25.63     17.09 o 
   2   1  28       61.73       67.31     23.26 o 
   3   1  28       78.61       55.48     23.45 o 
   4   1  28        2.29       24.79     21.16 o 
   5   1  28       47.18       87.82     24.99 o 
   6   1  28        0.00       29.76     22.71 o 
   7   1  28        2.44       16.23     26.41 o 
   0   2  28        0.74      -12.09     25.52 o 
   1   2  28        2.83       -4.98     21.93 o 
   2   2  28       18.13      -18.88     18.68 o 
   3   2  28       24.63       10.07     20.24 o 
   4   2  28        6.95      -10.16     20.02 o 
   5   2  28        1.15       18.50     21.53 o 
   6   2  28        3.17       30.76     27.38 o 
   1   3  28       17.70       -0.68     19.66 o 
   2   3  28        0.07      -19.95     18.69 o 
   3   3  28        5.89       -5.50     20.37 o 
   4   3  28        5.63       62.18     28.70 o 
   5   3  28       47.84       44.75     32.51 o 
   0   4  28        2.55       25.32     31.57 o 
   1   4  28       24.09       28.23     22.93 o 
   2   4  28       22.79       29.30     19.49 o 
   3   4  28        9.66       19.40     21.78 o 
   4   4  28        4.91        6.84     20.81 o 
   1   1  29       10.50       20.93     20.72 o 
   2   1  29       18.49       20.05     20.43 o 
   3   1  29        3.64       20.72     22.07 o 
   4   1  29       80.53       72.52     27.79 o 
   5   1  29        6.46       17.57     23.39 o 
   0   2  29        0.46      -15.63     25.87 o 
   1   2  29        2.09       21.44     21.64 o 
   2   2  29       20.36        9.30     21.58 o 
   3   2  29       32.48       29.27     22.27 o 
   4   2  29       37.44       64.58     26.55 o 
   5   2  29        1.19       17.77     21.72 o 
   1   3  29        0.04        8.10     21.47 o 
   2   3  29        2.57       -7.56     20.21 o 
   3   3  29        2.51       28.88     22.93 o 
   4   3  29        0.35       -6.69     41.91 o 
   0   4  29       10.62       15.26     31.22 o 
   1   4  29        0.67        2.90     21.25 o 
   2   4  29        5.91       60.19     24.73 o 
   0   0  30       45.05       28.64     47.67 o 
   1   0  30        1.57      -11.26     29.91 o 
   2   0  30      102.82      144.45     51.02 o 
   3   0  30        0.28      -38.38     29.23 o 
   4   0  30       12.02      -33.97     29.36 o 
   1   1  30       45.59       37.44     23.53 o 
   2   1  30       36.80       47.98     23.53 o 
   3   1  30       52.34       33.05     24.32 o 
   4   1  30       35.94       36.21     27.21 o 
   0   2  30       88.82       67.60     37.95 o 
   1   2  30        0.87      -10.23     21.53 o 
   2   2  30        3.17       27.44     23.97 o 
   3   2  30        0.11       -7.98     22.49 o 
   1   3  30        3.46       16.27     22.07 o 
   1   1  31        0.26        8.38     23.12 o 
   2   1  31       23.52       27.95     22.93 o 
                                                 
